# Supplementary material for: Automated assessment reveals that the extinction risk of reptiles is widely underestimated across space and phylogeny
Source: PLoS Biol. 2022 May 26;20(5):e3001544. doi: 10.1371/journal.pbio.3001544 (PMC9135251; doi:10.1371/journal.pbio.3001544)
Supplement: S1 Data — This includes metadata regarding spatial predictors and species-level predictors. Also included are the results of feature selection for each classification task and the complete list of predicted categories for the world reptiles. (XLSX) [file pbio.3001544.s019.xlsx]

## Sheet: metadata spatial
Field	Description	Category	Units	Source
range_size_km2	The species' distribution range area with point localities modelled used hulls	range size	km2	Roll et al. 2017
centroid_lat_gard_1_7	Latitude of the centroid of the range	latitude	Decimal degrees	Roll et al. 2017
min_elevation_m	minimum elevation of point localities	topography	m	Roll et al. 2017
max_elevation_m	maximum elevation of point localities	topography	m	Roll et al. 2017
elevation_range_m	max_elevation_m – min_elevation_m	topography	m	Roll et al. 2017
midpoint_elevation_m	min_elevation_m + 0.5*elevation_range_m	topography	m	Roll et al. 2017
island_area_km2	Area of range overlapping with islands	insularity	km2	Roll et al. 2017
bio1_mean	Annual Mean Temperature (average across range)	climate	Deg. Celsius	http://chelsa-climate.org/
bio1_stddev	Annual Mean Temperature (standard deviation across range)	climate	Deg. Celsius	http://chelsa-climate.org/
bio1_min	Annual Mean Temperature (minimum across range)	climate	Deg. Celsius	http://chelsa-climate.org/
bio1_max	Annual Mean Temperature (maximum across range)	climate	Deg. Celsius	http://chelsa-climate.org/
bio2_mean	Mean Diurnal Temperature Range (average across range)	climate	Deg. Celsius	http://chelsa-climate.org/
bio2_stddev	Mean Diurnal Temperature Range (satandard deviation across range)	climate	Deg. Celsius	http://chelsa-climate.org/
bio2_min	Mean Diurnal Temperature Range (minimum across range)	climate	Deg. Celsius	http://chelsa-climate.org/
bio2_max	Mean Diurnal Temperature Range (maximum across range)	climate	Deg. Celsius	http://chelsa-climate.org/
bio3_mean	Isothermality (average across range)	climate	no unit	http://chelsa-climate.org/
bio3_stddev	Isothermality (standard deviation across range)	climate	no unit	http://chelsa-climate.org/
bio3_min	Isothermality (minimum across range)	climate	no unit	http://chelsa-climate.org/
bio3_max	Isothermality (maximum across range)	climate	no unit	http://chelsa-climate.org/
bio4_mean	Temperature Seasonality (average across range)	climate	Deg. Celsius	http://chelsa-climate.org/
bio4_stddev	Temperature Seasonality (standard deviation across range)	climate	Deg. Celsius	http://chelsa-climate.org/
bio4_min	Temperature Seasonality (minimum across range)	climate	Deg. Celsius	http://chelsa-climate.org/
bio4_max	Temperature Seasonality (maximum across range)	climate	Deg. Celsius	http://chelsa-climate.org/
bio5_mean	Max Temperature of Warmest Month (average across range)	climate	Deg. Celsius	http://chelsa-climate.org/
bio5_stddev	Max Temperature of Warmest Month (standard deviation across range)	climate	Deg. Celsius	http://chelsa-climate.org/
bio5_min	Max Temperature of Warmest Month (minimum across range)	climate	Deg. Celsius	http://chelsa-climate.org/
bio5_max	Max Temperature of Warmest Month (maximum across range)	climate	Deg. Celsius	http://chelsa-climate.org/
bio6_mean	Min Temperature of Coldest Month (average across range)	climate	Deg. Celsius	http://chelsa-climate.org/
bio6_stddev	Min Temperature of Coldest Month (standard deviation across range)	climate	Deg. Celsius	http://chelsa-climate.org/
bio6_min	Min Temperature of Coldest Month (minimum across range)	climate	Deg. Celsius	http://chelsa-climate.org/
bio6_max	Min Temperature of Coldest Month (maximum across range)	climate	Deg. Celsius	http://chelsa-climate.org/
bio7_mean	Temperature Annual Range (average across range)	climate	Deg. Celsius	http://chelsa-climate.org/
bio7_stddev	Temperature Annual Range (standard deviation across range)	climate	Deg. Celsius	http://chelsa-climate.org/
bio7_min	Temperature Annual Range (minimum across range)	climate	Deg. Celsius	http://chelsa-climate.org/
bio7_max	Temperature Annual Range (maximum across range)	climate	Deg. Celsius	http://chelsa-climate.org/
bio8_mean	Mean Temperature of Wettest Quarter (average across range)	climate	Deg. Celsius	http://chelsa-climate.org/
bio8_stddev	Mean Temperature of Wettest Quarter (standard deviation across range)	climate	Deg. Celsius	http://chelsa-climate.org/
bio8_min	Mean Temperature of Wettest Quarter (minimum across range)	climate	Deg. Celsius	http://chelsa-climate.org/
bio8_max	Mean Temperature of Wettest Quarter (maximum across range)	climate	Deg. Celsius	http://chelsa-climate.org/
bio9_mean	Mean Temperature of Driest Quarter (average across range)	climate	Deg. Celsius	http://chelsa-climate.org/
bio9_stddev	Mean Temperature of Driest Quarter (standard deviation across range)	climate	Deg. Celsius	http://chelsa-climate.org/
bio9_min	Mean Temperature of Driest Quarter (minimum across range)	climate	Deg. Celsius	http://chelsa-climate.org/
bio9_max	Mean Temperature of Driest Quarter (maximum across range)	climate	Deg. Celsius	http://chelsa-climate.org/
bio10_mean	Mean Temperature of Warmest Quarter (average across range)	climate	Deg. Celsius	http://chelsa-climate.org/
bio10_stddev	Mean Temperature of Warmest Quarter (standard deviation across range)	climate	Deg. Celsius	http://chelsa-climate.org/
bio10_min	Mean Temperature of Warmest Quarter (minimum across range)	climate	Deg. Celsius	http://chelsa-climate.org/
bio10_max	Mean Temperature of Warmest Quarter (maximum across range)	climate	Deg. Celsius	http://chelsa-climate.org/
bio11_mean	Mean Temperature of Coldest Quarter (average across range)	climate	Deg. Celsius	http://chelsa-climate.org/
bio11_stddev	Mean Temperature of Coldest Quarter (standard deviation across range)	climate	Deg. Celsius	http://chelsa-climate.org/
bio11_min	Mean Temperature of Coldest Quarter (minimum across range)	climate	Deg. Celsius	http://chelsa-climate.org/
bio11_max	Mean Temperature of Coldest Quarter (maximum across range)	climate	Deg. Celsius	http://chelsa-climate.org/
bio12_mean	Annual Precipitation (average across range)	climate	mm	http://chelsa-climate.org/
bio12_stddev	Annual Precipitation (standard deviation across range)	climate	mm	http://chelsa-climate.org/
bio12_min	Annual Precipitation (minimum across range)	climate	mm	http://chelsa-climate.org/
bio12_max	Annual Precipitation (maximum across range)	climate	mm	http://chelsa-climate.org/
bio13_mean	Precipitation of Wettest Month (average across range)	climate	mm	http://chelsa-climate.org/
bio13_stddev	Precipitation of Wettest Month (standard deviation across range)	climate	mm	http://chelsa-climate.org/
bio13_min	Precipitation of Wettest Month (minimum across range)	climate	mm	http://chelsa-climate.org/
bio13_max	Precipitation of Wettest Month (maximum across range)	climate	mm	http://chelsa-climate.org/
bio14_mean	Precipitation of Driest Month (average across range)	climate	mm	http://chelsa-climate.org/
bio14_stddev	Precipitation of Driest Month (standard deviation across range)	climate	mm	http://chelsa-climate.org/
bio14_min	Precipitation of Driest Month (minimum across range)	climate	mm	http://chelsa-climate.org/
bio14_max	Precipitation of Driest Month (maximum across range)	climate	mm	http://chelsa-climate.org/
bio15_mean	Precipitation Seasonality (average across range)	climate	mm	http://chelsa-climate.org/
bio15_stddev	Precipitation Seasonality (standard deviation across range)	climate	mm	http://chelsa-climate.org/
bio15_min	Precipitation Seasonality (minimum across range)	climate	mm	http://chelsa-climate.org/
bio15_max	Precipitation Seasonality (maximum across range)	climate	mm	http://chelsa-climate.org/
bio16_mean	Precipitation of Wettest Quarter (average across range)	climate	mm	http://chelsa-climate.org/
bio16_stddev	Precipitation of Wettest Quarter (standard deviation across range)	climate	mm	http://chelsa-climate.org/
bio16_min	Precipitation of Wettest Quarter (minimum across range)	climate	mm	http://chelsa-climate.org/
bio16_max	Precipitation of Wettest Quarter (maximum across range)	climate	mm	http://chelsa-climate.org/
bio17_mean	Precipitation of Driest Quarter (average across range)	climate	mm	http://chelsa-climate.org/
bio17_stddev	Precipitation of Driest Quarter (standard deviation across range)	climate	mm	http://chelsa-climate.org/
bio17_min	Precipitation of Driest Quarter (minimum across range)	climate	mm	http://chelsa-climate.org/
bio17_max	Precipitation of Driest Quarter (maximum across range)	climate	mm	http://chelsa-climate.org/
bio18_mean	Precipitation of Warmest Quarter (average across range)	climate	mm	http://chelsa-climate.org/
bio18_stddev	Precipitation of Warmest Quarter (standard deviation across range)	climate	mm	http://chelsa-climate.org/
bio18_min	Precipitation of Warmest Quarter (minimum across range)	climate	mm	http://chelsa-climate.org/
bio18_max	Precipitation of Warmest Quarter (maximum across range)	climate	mm	http://chelsa-climate.org/
bio19_mean	Precipitation of Coldest Quarter (average across range)	climate	mm	http://chelsa-climate.org/
bio19_stddev	Precipitation of Coldest Quarter (standard deviation across range)	climate	mm	http://chelsa-climate.org/
bio19_min	Precipitation of Coldest Quarter (minimum across range)	climate	mm	http://chelsa-climate.org/
bio19_max	Precipitation of Coldest Quarter (standard deviation across range)	climate	mm	http://chelsa-climate.org/
alt_mean	Average elevation across range	topography	m	https://www2.jpl.nasa.gov/srtm/
alt_stddev	Standard deviation of elevation across range	topography	m	https://www2.jpl.nasa.gov/srtm/
alt_min	Minimum elevation across range	topography	m	https://www2.jpl.nasa.gov/srtm/
alt_max	Maximum elevation across range	topography	m	https://www2.jpl.nasa.gov/srtm/
alt_span	alt_max – alt_min	topography	m	https://www2.jpl.nasa.gov/srtm/
npp_mean	Net Primary Productivity (average across range)	productivity	grams of carbon/(year*m2)	http://sedac.ciesin.columbia.edu/data/set/hanpp-net-primary-productivity
npp_stddev	Net Primary Productivity (standard deviation across range)	productivity	grams of carbon/(year*m2)	http://sedac.ciesin.columbia.edu/data/set/hanpp-net-primary-productivity
npp_min	Net Primary Productivity (minimum across range)	productivity	grams of carbon/(year*m2)	http://sedac.ciesin.columbia.edu/data/set/hanpp-net-primary-productivity
npp_max	Net Primary Productivity (maximum across range)	productivity	grams of carbon/(year*m2)	http://sedac.ciesin.columbia.edu/data/set/hanpp-net-primary-productivity
ndvi_mean	Landsat Normalized Difference Vegetation Index (average across range)	productivity	index	https://www.usgs.gov/core-science-systems/nli/landsat/landsat-normalized-difference-vegetation-index?qt-science_support_page_related_con=0#qt-science_support_page_related_con
ndvi_stddev	Landsat Normalized Difference Vegetation Index (standard deviation across range)	productivity	index	https://www.usgs.gov/core-science-systems/nli/landsat/landsat-normalized-difference-vegetation-index?qt-science_support_page_related_con=0#qt-science_support_page_related_con
ndvi_min	Landsat Normalized Difference Vegetation Index (minimum across range)	productivity	index	https://www.usgs.gov/core-science-systems/nli/landsat/landsat-normalized-difference-vegetation-index?qt-science_support_page_related_con=0#qt-science_support_page_related_con
ndvi_max	Landsat Normalized Difference Vegetation Index (maximum across range)	productivity	index	https://www.usgs.gov/core-science-systems/nli/landsat/landsat-normalized-difference-vegetation-index?qt-science_support_page_related_con=0#qt-science_support_page_related_con
AA	proportion of range overlap with Australasian biogeographical realm	biogeography	proportion	Olson, David M., et al. "Terrestrial Ecoregions of the World: A New Map of Life on EarthA new global map of terrestrial ecoregions provides an innovative tool for conserving biodiversity." BioScience 51.11 (2001): 933-938.
AT	proportion of range overlap with Afrotropical biogeographical realm	biogeography	proportion	Olson, David M., et al. "Terrestrial Ecoregions of the World: A New Map of Life on EarthA new global map of terrestrial ecoregions provides an innovative tool for conserving biodiversity." BioScience 51.11 (2001): 933-938.
IM	proportion of range overlap with Indomalayan biogeographical realm	biogeography	proportion	Olson, David M., et al. "Terrestrial Ecoregions of the World: A New Map of Life on EarthA new global map of terrestrial ecoregions provides an innovative tool for conserving biodiversity." BioScience 51.11 (2001): 933-938.
MA	proportion of range overlap with Madagascan biogeographical realm	biogeography	proportion	Olson, David M., et al. "Terrestrial Ecoregions of the World: A New Map of Life on EarthA new global map of terrestrial ecoregions provides an innovative tool for conserving biodiversity." BioScience 51.11 (2001): 933-938.
NA.	proportion of range overlap with Nearctic biogeographical realm	biogeography	proportion	Olson, David M., et al. "Terrestrial Ecoregions of the World: A New Map of Life on EarthA new global map of terrestrial ecoregions provides an innovative tool for conserving biodiversity." BioScience 51.11 (2001): 933-938.
NT	proportion of range overlap with Neotropical biogeographical realm	biogeography	proportion	Olson, David M., et al. "Terrestrial Ecoregions of the World: A New Map of Life on EarthA new global map of terrestrial ecoregions provides an innovative tool for conserving biodiversity." BioScience 51.11 (2001): 933-938.
OC	proportion of range overlap with Oceanian biogeographical realm	biogeography	proportion	Olson, David M., et al. "Terrestrial Ecoregions of the World: A New Map of Life on EarthA new global map of terrestrial ecoregions provides an innovative tool for conserving biodiversity." BioScience 51.11 (2001): 933-938.
PA	proportion of range overlap with Palearctic biogeographical realm	biogeography	proportion	Olson, David M., et al. "Terrestrial Ecoregions of the World: A New Map of Life on EarthA new global map of terrestrial ecoregions provides an innovative tool for conserving biodiversity." BioScience 51.11 (2001): 933-938.
Tropical.and.Subtropical.Moist.Broadleaf.Forest	proportion of range overlap with biome	biogeography	proportion	Olson, David M., et al. "Terrestrial Ecoregions of the World: A New Map of Life on EarthA new global map of terrestrial ecoregions provides an innovative tool for conserving biodiversity." BioScience 51.11 (2001): 933-938.
Tropical.and.Subtropical.Dry.Broadleaf.Forests	proportion of range overlap with biome	biogeography	proportion	Olson, David M., et al. "Terrestrial Ecoregions of the World: A New Map of Life on EarthA new global map of terrestrial ecoregions provides an innovative tool for conserving biodiversity." BioScience 51.11 (2001): 933-938.
Tropical.and.Subtropical.Coniferous.Forests	proportion of range overlap with biome	biogeography	proportion	Olson, David M., et al. "Terrestrial Ecoregions of the World: A New Map of Life on EarthA new global map of terrestrial ecoregions provides an innovative tool for conserving biodiversity." BioScience 51.11 (2001): 933-938.
Temperate.Broadleaf.and.Mixed.Forests	proportion of range overlap with biome	biogeography	proportion	Olson, David M., et al. "Terrestrial Ecoregions of the World: A New Map of Life on EarthA new global map of terrestrial ecoregions provides an innovative tool for conserving biodiversity." BioScience 51.11 (2001): 933-938.
Temperate.Coniferous.Forests	proportion of range overlap with biome	biogeography	proportion	Olson, David M., et al. "Terrestrial Ecoregions of the World: A New Map of Life on EarthA new global map of terrestrial ecoregions provides an innovative tool for conserving biodiversity." BioScience 51.11 (2001): 933-938.
Boreal.Forests.Taiga	proportion of range overlap with biome	biogeography	proportion	Olson, David M., et al. "Terrestrial Ecoregions of the World: A New Map of Life on EarthA new global map of terrestrial ecoregions provides an innovative tool for conserving biodiversity." BioScience 51.11 (2001): 933-938.
Tropical.and.Subtropical.Grassleands..Savannas..and.Shrublands	proportion of range overlap with biome	biogeography	proportion	Olson, David M., et al. "Terrestrial Ecoregions of the World: A New Map of Life on EarthA new global map of terrestrial ecoregions provides an innovative tool for conserving biodiversity." BioScience 51.11 (2001): 933-938.
Temperate.Grassleands..Savannas..and.Shrublands	proportion of range overlap with biome	biogeography	proportion	Olson, David M., et al. "Terrestrial Ecoregions of the World: A New Map of Life on EarthA new global map of terrestrial ecoregions provides an innovative tool for conserving biodiversity." BioScience 51.11 (2001): 933-938.
Flooded.Grasslands.and.Savannas	proportion of range overlap with biome	biogeography	proportion	Olson, David M., et al. "Terrestrial Ecoregions of the World: A New Map of Life on EarthA new global map of terrestrial ecoregions provides an innovative tool for conserving biodiversity." BioScience 51.11 (2001): 933-938.
Montane.Grassleands.and.Savannas	proportion of range overlap with biome	biogeography	proportion	Olson, David M., et al. "Terrestrial Ecoregions of the World: A New Map of Life on EarthA new global map of terrestrial ecoregions provides an innovative tool for conserving biodiversity." BioScience 51.11 (2001): 933-938.
Tundra	proportion of range overlap with biome	biogeography	proportion	Olson, David M., et al. "Terrestrial Ecoregions of the World: A New Map of Life on EarthA new global map of terrestrial ecoregions provides an innovative tool for conserving biodiversity." BioScience 51.11 (2001): 933-938.
Mediterranean.Forests..Woodlands..and.Scrub	proportion of range overlap with biome	biogeography	proportion	Olson, David M., et al. "Terrestrial Ecoregions of the World: A New Map of Life on EarthA new global map of terrestrial ecoregions provides an innovative tool for conserving biodiversity." BioScience 51.11 (2001): 933-938.
Deserts.and.Xeric.Shrublands	proportion of range overlap with biome	biogeography	proportion	Olson, David M., et al. "Terrestrial Ecoregions of the World: A New Map of Life on EarthA new global map of terrestrial ecoregions provides an innovative tool for conserving biodiversity." BioScience 51.11 (2001): 933-938.
Mangroves	proportion of range overlap with biome	biogeography	proportion	Olson, David M., et al. "Terrestrial Ecoregions of the World: A New Map of Life on EarthA new global map of terrestrial ecoregions provides an innovative tool for conserving biodiversity." BioScience 51.11 (2001): 933-938.
barren_mean	Occurrence of barren and sparsely vegetated land (FGGD)	biogeography	proportion	http://www.fao.org:80/geonetwork/srv/en/resources.get?id=14069&fname=Map5_4.zip&access=private
barren_stddev	Occurrence of barren and sparsely vegetated land (FGGD)	biogeography	proportion	http://www.fao.org:80/geonetwork/srv/en/resources.get?id=14069&fname=Map5_4.zip&access=private
barren_min	Occurrence of barren and sparsely vegetated land (FGGD)	biogeography	proportion	http://www.fao.org:80/geonetwork/srv/en/resources.get?id=14069&fname=Map5_4.zip&access=private
barren_max	Occurrence of barren and sparsely vegetated land (FGGD)	biogeography	proportion	http://www.fao.org:80/geonetwork/srv/en/resources.get?id=14069&fname=Map5_4.zip&access=private
accessibility_mean	Travel time to major cities	encroachment	mean travel time in minutes	https://forobs.jrc.ec.europa.eu/products/gam/
accessibility_stddev	Travel time to major cities	encroachment	mean travel time in minutes	https://forobs.jrc.ec.europa.eu/products/gam/
accessibility_min	Travel time to major cities	encroachment	mean travel time in minutes	https://forobs.jrc.ec.europa.eu/products/gam/
accessibility_max	Travel time to major cities	encroachment	mean travel time in minutes	https://forobs.jrc.ec.europa.eu/products/gam/
human_footprint_mean	Global Human Footprint Index (average across range)	encroachment	index	Venter, Oscar, et al. "Sixteen years of change in the global terrestrial human footprint and implications for biodiversity conservation." Nature communications 7.1 (2016): 1-11.
human_footprint_stddev	Global Human Footprint Index (standard deviation across range)	encroachment	index	Venter, Oscar, et al. "Sixteen years of change in the global terrestrial human footprint and implications for biodiversity conservation." Nature communications 7.1 (2016): 1-11.
human_footprint_min	Global Human Footprint Index (minimum across range)	encroachment	index	Venter, Oscar, et al. "Sixteen years of change in the global terrestrial human footprint and implications for biodiversity conservation." Nature communications 7.1 (2016): 1-11.
human_footprint_max	Global Human Footprint Index (maximum across range)	encroachment	index	Venter, Oscar, et al. "Sixteen years of change in the global terrestrial human footprint and implications for biodiversity conservation." Nature communications 7.1 (2016): 1-11.
human_influence_mean	Global Human Influence Index (average across range)	encroachment	index	https://sedac.ciesin.columbia.edu/data/set/wildareas-v2-human-influence-index-geographic
human_influence_stddev	Global Human Influence Index (standard deviation across range)	encroachment	index	https://sedac.ciesin.columbia.edu/data/set/wildareas-v2-human-influence-index-geographic
human_influence_min	Global Human Influence Index (minimum across range)	encroachment	index	https://sedac.ciesin.columbia.edu/data/set/wildareas-v2-human-influence-index-geographic
human_influence_max	Global Human Influence Index (maximum across range)	encroachment	index	https://sedac.ciesin.columbia.edu/data/set/wildareas-v2-human-influence-index-geographic
night_light_1992_mean	Mean nightlight reflectance over range in 1992	encroachment	percentage	http://geodata.grid.unep.ch/options.php?selectedID=1863&selectedDatasettype=16
night_light_1992_min	Minimum nightlight reflectance over range in 1992	encroachment	percentage	http://geodata.grid.unep.ch/options.php?selectedID=1863&selectedDatasettype=16
night_light_1992_max	Maximum nightlight reflectance over range in 1992	encroachment	percentage	http://geodata.grid.unep.ch/options.php?selectedID=1863&selectedDatasettype=16
night_light_2000_mean	Mean nightlight reflectance over range in 2000	encroachment	percentage	http://geodata.grid.unep.ch/options.php?selectedID=1863&selectedDatasettype=17
night_light_2000_min	Minimum nightlight reflectance over range in 2000	encroachment	percentage	http://geodata.grid.unep.ch/options.php?selectedID=1863&selectedDatasettype=18
night_light_2000_max	Maximum nightlight reflectance over range in 2000	encroachment	percentage	http://geodata.grid.unep.ch/options.php?selectedID=1863&selectedDatasettype=19
night_light_2010_mean	Mean nightlight reflectance over range in 2010	encroachment	percentage	http://geodata.grid.unep.ch/options.php?selectedID=1863&selectedDatasettype=20
night_light_2010_min	Minimum nightlight reflectance over range in 2010	encroachment	percentage	http://geodata.grid.unep.ch/options.php?selectedID=1863&selectedDatasettype=21
night_light_2010_max	Maximum nightlight reflectance over range in 2010	encroachment	percentage	http://geodata.grid.unep.ch/options.php?selectedID=1863&selectedDatasettype=22
pop_dens_2000_mean	Mean human population density over the species range in 2000	encroachment	humans/km2	http://themasites.pbl.nl/tridion/en/themasites/hyde/
pop_dens_2000_stddev	Standard deviation human population density over the species range in 2000	encroachment	humans/km2	http://themasites.pbl.nl/tridion/en/themasites/hyde/
pop_dens_2000_min	Minimum human population density over the species range in 2000	encroachment	humans/km2	http://themasites.pbl.nl/tridion/en/themasites/hyde/
pop_dens_2000_max	Maximum human population density over the species range in 2000	encroachment	humans/km3	http://themasites.pbl.nl/tridion/en/themasites/hyde/
pop_dens_2010_mean	Mean human population density over the species range in 2010	encroachment	humans/km3	http://themasites.pbl.nl/tridion/en/themasites/hyde/
pop_dens_2010_stddev	Standard deviation human population density over the species range in 2010	encroachment	humans/km3	http://themasites.pbl.nl/tridion/en/themasites/hyde/
pop_dens_2010_min	Minimum human population density over the species range in 2010	encroachment	humans/km4	http://themasites.pbl.nl/tridion/en/themasites/hyde/
pop_dens_2010_max	Maximum human population density over the species range in 2010	encroachment	humans/km4	http://themasites.pbl.nl/tridion/en/themasites/hyde/
pop_dens_2020_mean	Mean human population density over the species range in 2020	encroachment	humans/km4	http://themasites.pbl.nl/tridion/en/themasites/hyde/
pop_dens_2020_stddev	Standard deviation human population density over the species range in 2020	encroachment	humans/km3	http://themasites.pbl.nl/tridion/en/themasites/hyde/
pop_dens_2020_min	Minimum human population density over the species range in 2020	encroachment	humans/km3	http://themasites.pbl.nl/tridion/en/themasites/hyde/
pop_dens_2020_max	Maximum human population density over the species range in 2020	encroachment	humans/km3	http://themasites.pbl.nl/tridion/en/themasites/hyde/
Bare_ground_change_1982.2016_mean	Proportion of area changed from bare ground to other land cover classes from 1982 to 2016 (average across range)	encroachment	proportion	Song, Xiao-Peng, et al. "Global land change from 1982 to 2016." Nature 560.7720 (2018): 639-643.
Bare_ground_change_1982.2016_stddev	Proportion of area changed from bare ground to other land cover classes from 1982 to 2016 (standard deviation across range)	encroachment	proportion	Song, Xiao-Peng, et al. "Global land change from 1982 to 2016." Nature 560.7720 (2018): 639-643.
Bare_ground_change_1982.2016_min	Proportion of area changed from bare ground to other land cover classes from 1982 to 2016 (minimum across range)	encroachment	proportion	Song, Xiao-Peng, et al. "Global land change from 1982 to 2016." Nature 560.7720 (2018): 639-643.
Bare_ground_change_1982.2016_max	Proportion of area changed from bare ground to other land cover classes from 1982 to 2016 (maximum across range)	encroachment	proportion	Song, Xiao-Peng, et al. "Global land change from 1982 to 2016." Nature 560.7720 (2018): 639-643.
Short_vegetation_change_1982.2016_mean	Proportion of area changed from short vegetation to other land cover classes from 1982 to 2016 (average across range)	encroachment	proportion	Song, Xiao-Peng, et al. "Global land change from 1982 to 2016." Nature 560.7720 (2018): 639-643.
Short_vegetation_change_1982.2016_stddev	Proportion of area changed from short vegetation to other land cover classes from 1982 to 2016 (standard deviation across range)	encroachment	proportion	Song, Xiao-Peng, et al. "Global land change from 1982 to 2016." Nature 560.7720 (2018): 639-643.
Short_vegetation_change_1982.2016_min	Proportion of area changed from short vegetation to other land cover classes from 1982 to 2016 (minimum across range)	encroachment	proportion	Song, Xiao-Peng, et al. "Global land change from 1982 to 2016." Nature 560.7720 (2018): 639-643.
Short_vegetation_change_1982.2016_max	Proportion of area changed from short vegetation to other land cover classes from 1982 to 2016 (maximum across range)	encroachment	proportion	Song, Xiao-Peng, et al. "Global land change from 1982 to 2016." Nature 560.7720 (2018): 639-643.
Tree_canopy_change_1982.2016_mean	Proportion of area changed from tree canopy to other land cover classes from 1982 to 2016 (average across range)	encroachment	proportion	Song, Xiao-Peng, et al. "Global land change from 1982 to 2016." Nature 560.7720 (2018): 639-643.
Tree_canopy_change_1982.2016_stddev	Proportion of area changed from tree canopy to other land cover classes from 1982 to 2016 (standard deviation across range)	encroachment	proportion	Song, Xiao-Peng, et al. "Global land change from 1982 to 2016." Nature 560.7720 (2018): 639-643.
Tree_canopy_change_1982.2016_min	Proportion of area changed from tree canopy to other land cover classes from 1982 to 2016 (minimum across range)	encroachment	proportion	Song, Xiao-Peng, et al. "Global land change from 1982 to 2016." Nature 560.7720 (2018): 639-643.
Tree_canopy_change_1982.2016_max	Proportion of area changed from tree canopy to other land cover classes from 1982 to 2016 (maximum across range)	encroachment	proportion	Song, Xiao-Peng, et al. "Global land change from 1982 to 2016." Nature 560.7720 (2018): 639-643.

## Sheet: metadata species
Species Aug2020	Order	family	insularity	body mass (max g calculated)	size ref	notes
Alligator mississippiensis	Crocodylia	Alligatoridae	mainland	5.51	Slavenko et al. 2016
Alligator sinensis	Crocodylia	Alligatoridae	mainland	4.49	Slavenko et al. 2016
Caiman crocodilus	Crocodylia	Alligatoridae	mainland	4.87	Slavenko et al. 2016
Caiman latirostris	Crocodylia	Alligatoridae	mainland	5.24	Slavenko et al. 2016
Caiman yacare	Crocodylia	Alligatoridae	mainland	5	Slavenko et al. 2016
Melanosuchus niger	Crocodylia	Alligatoridae	mainland	5.95	Slavenko et al. 2016
Paleosuchus palpebrosus	Crocodylia	Alligatoridae	mainland	4.3	Slavenko et al. 2016
Paleosuchus trigonatus	Crocodylia	Alligatoridae	mainland	4.66	Slavenko et al. 2016
Crocodylus acutus	Crocodylia	Crocodylidae	mainland	5.73	Slavenko et al. 2016
Crocodylus intermedius	Crocodylia	Crocodylidae	mainland	5.81	Slavenko et al. 2016
Crocodylus johnsoni	Crocodylia	Crocodylidae	mainland	4.72	Slavenko et al. 2016
Crocodylus mindorensis	Crocodylia	Crocodylidae	insular endemic	5.02	Slavenko et al. 2016
Crocodylus moreletii	Crocodylia	Crocodylidae	mainland	5.32	Slavenko et al. 2016
Crocodylus niloticus	Crocodylia	Crocodylidae	mainland	5.77	Slavenko et al. 2016
Crocodylus novaeguineae	Crocodylia	Crocodylidae	insular endemic	5.13	Slavenko et al. 2016
Crocodylus palustris	Crocodylia	Crocodylidae	mainland	5.62	Slavenko et al. 2016
Crocodylus porosus	Crocodylia	Crocodylidae	mainland	6.06	Slavenko et al. 2016
Crocodylus rhombifer	Crocodylia	Crocodylidae	insular endemic	5.51	Slavenko et al. 2016
Crocodylus siamensis	Crocodylia	Crocodylidae	mainland	5.14	Slavenko et al. 2016
Crocodylus suchus	Crocodylia	Crocodylidae	mainland	5.69	Slavenko et al. 2016
Mecistops cataphractus	Crocodylia	Crocodylidae	mainland	5.28	Slavenko et al. 2016
Osteolaemus tetraspis	Crocodylia	Crocodylidae	mainland	4.47	Slavenko et al. 2016
Tomistoma schlegelii	Crocodylia	Crocodylidae	mainland	5.6	Slavenko et al. 2016
Gavialis gangeticus	Crocodylia	Gavialidae	mainland	5.91	Slavenko et al. 2016
Sphenodon punctatus	Rhynchocephalia	Sphenodontidae	insular endemic	3.01	Shai Meiri, unpublished
Acrochordus arafurae	Squamata	Acrochordidae	mainland	3.23	Feldman et al. 2016
Acrochordus granulatus	Squamata	Acrochordidae	mainland	2.48	Feldman et al. 2016
Acrochordus javanicus	Squamata	Acrochordidae	mainland	3.38	Feldman et al. 2016
Acanthocercus adramitanus	Squamata	Agamidae	mainland	2.13	Shai Meiri, unpublished
Acanthocercus atricollis	Squamata	Agamidae	mainland	2.25	Shai Meiri, unpublished
Acanthocercus branchi	Squamata	Agamidae	mainland	2.11	Shai Meiri, unpublished
Acanthocercus cyanogaster	Squamata	Agamidae	mainland	2.22	Shai Meiri, unpublished
Acanthocercus guentherpetersi	Squamata	Agamidae	mainland	1.55	Shai Meiri, unpublished
Acanthocercus phillipsii	Squamata	Agamidae	mainland	1.68	Shai Meiri, unpublished
Acanthocercus yemensis	Squamata	Agamidae	mainland	1.94	Shai Meiri, unpublished
Acanthosaura armata	Squamata	Agamidae	mainland	1.98	Shai Meiri, unpublished
Acanthosaura bintangensis	Squamata	Agamidae	mainland	2	Shai Meiri, unpublished
Acanthosaura brachypoda	Squamata	Agamidae	mainland	1.74	Shai Meiri, unpublished
Acanthosaura capra	Squamata	Agamidae	mainland	1.98	Shai Meiri, unpublished
Acanthosaura cardamomensis	Squamata	Agamidae	mainland	2.07	Shai Meiri, unpublished
Acanthosaura coronata	Squamata	Agamidae	mainland	1.38	Shai Meiri, unpublished
Acanthosaura crucigera	Squamata	Agamidae	mainland	2.11	Shai Meiri, unpublished
Acanthosaura lepidogaster	Squamata	Agamidae	mainland	1.66	Shai Meiri, unpublished
Acanthosaura nataliae	Squamata	Agamidae	mainland	2.14	Shai Meiri, unpublished
Acanthosaura titiwangsaensis	Squamata	Agamidae	mainland	2.07	Shai Meiri, unpublished
Agama aculeata	Squamata	Agamidae	mainland	1.75	Shai Meiri, unpublished
Agama africana	Squamata	Agamidae	mainland	1.77	Shai Meiri, unpublished
Agama agama	Squamata	Agamidae	mainland	2.07	Shai Meiri, unpublished
Agama anchietae	Squamata	Agamidae	mainland	1.98	Shai Meiri, unpublished
Agama armata	Squamata	Agamidae	mainland	1.44	Shai Meiri, unpublished
Agama atra	Squamata	Agamidae	mainland	1.98	Shai Meiri, unpublished
Agama boensis	Squamata	Agamidae	mainland	1.24	Shai Meiri, unpublished
Agama bottegi	Squamata	Agamidae	mainland	1.77	Shai Meiri, unpublished
Agama boueti	Squamata	Agamidae	mainland	1.65	Shai Meiri, unpublished
Agama boulengeri	Squamata	Agamidae	mainland	1.98	Shai Meiri, unpublished
Agama caudospinosa	Squamata	Agamidae	mainland	2.2	Shai Meiri, unpublished
Agama cristata	Squamata	Agamidae	mainland	1.88	Shai Meiri, unpublished
Agama doriae	Squamata	Agamidae	mainland	1.71	Shai Meiri, unpublished
Agama etoshae	Squamata	Agamidae	mainland	1.3	Shai Meiri, unpublished
Agama finchi	Squamata	Agamidae	mainland	1.75	Shai Meiri, unpublished
Agama gracilimembris	Squamata	Agamidae	mainland	0.78	Shai Meiri, unpublished
Agama hartmanni	Squamata	Agamidae	mainland	1.41	Shai Meiri, unpublished
Agama hispida	Squamata	Agamidae	mainland	1.92	Shai Meiri, unpublished
Agama hulbertorum	Squamata	Agamidae	mainland	1.3	Shai Meiri, unpublished
Agama impalearis	Squamata	Agamidae	mainland	1.92	Shai Meiri, unpublished
Agama insularis	Squamata	Agamidae	mainland	1.8	Shai Meiri, unpublished
Agama kaimosae	Squamata	Agamidae	mainland	2.02	Shai Meiri, unpublished
Agama kirkii	Squamata	Agamidae	mainland	1.71	Shai Meiri, unpublished
Agama knobeli	Squamata	Agamidae	mainland	1.98	Shai Meiri, unpublished
Agama lanzai	Squamata	Agamidae	mainland	1.56	Shai Meiri, unpublished
Agama lebretoni	Squamata	Agamidae	mainland	2	Shai Meiri, unpublished
Agama lionotus	Squamata	Agamidae	mainland	2.03	Shai Meiri, unpublished
Agama lucyae	Squamata	Agamidae	mainland	0.8	Shai Meiri, unpublished
Agama montana	Squamata	Agamidae	mainland	1.44	Shai Meiri, unpublished
Agama mossambica	Squamata	Agamidae	mainland	1.77	Shai Meiri, unpublished
Agama mucosoensis	Squamata	Agamidae	mainland	1.84	Shai Meiri, unpublished
Agama mwanzae	Squamata	Agamidae	mainland	2.16	Shai Meiri, unpublished
Agama parafricana	Squamata	Agamidae	mainland	1.54	Shai Meiri, unpublished
Agama paragama	Squamata	Agamidae	mainland	1.65	Shai Meiri, unpublished
Agama persimilis	Squamata	Agamidae	mainland	0.92	Shai Meiri, unpublished
Agama planiceps	Squamata	Agamidae	mainland	2.05	Shai Meiri, unpublished
Agama robecchii	Squamata	Agamidae	mainland	1.95	Shai Meiri, unpublished
Agama rueppelli	Squamata	Agamidae	mainland	1.55	Shai Meiri, unpublished
Agama sankaranica	Squamata	Agamidae	mainland	1.3	Shai Meiri, unpublished
Agama somalica	Squamata	Agamidae	mainland	1.56	Shai Meiri, unpublished
Agama spinosa	Squamata	Agamidae	mainland	1.84	Shai Meiri, unpublished
Agama tassiliensis	Squamata	Agamidae	mainland	1.92	Shai Meiri, unpublished
Agama turuensis	Squamata	Agamidae	mainland	1.98	Shai Meiri, unpublished
Agama weidholzi	Squamata	Agamidae	mainland	0.94	Shai Meiri, unpublished
Amphibolurus muricatus	Squamata	Agamidae	mainland	1.82	Shai Meiri, unpublished
Amphibolurus norrisi	Squamata	Agamidae	mainland	1.74	Shai Meiri, unpublished
Aphaniotis acutirostris	Squamata	Agamidae	insular endemic	1.08	Shai Meiri, unpublished
Aphaniotis fusca	Squamata	Agamidae	mainland	1.1	Shai Meiri, unpublished
Aphaniotis ornata	Squamata	Agamidae	insular endemic	0.77	Shai Meiri, unpublished
Bronchocela celebensis	Squamata	Agamidae	insular endemic	1.76	Shai Meiri, unpublished
Bronchocela cristatella	Squamata	Agamidae	mainland	1.88	Shai Meiri, unpublished
Bronchocela danieli	Squamata	Agamidae	insular endemic	1.22	Shai Meiri, unpublished
Bronchocela hayeki	Squamata	Agamidae	insular endemic	1.77	Shai Meiri, unpublished
Bronchocela jubata	Squamata	Agamidae	mainland	2.07	Shai Meiri, unpublished
Bronchocela marmorata	Squamata	Agamidae	insular endemic	1.82	Shai Meiri, unpublished
Bronchocela orlovi	Squamata	Agamidae	mainland	1.65	Shai Meiri, unpublished
Bronchocela rayaensis	Squamata	Agamidae	mainland	1.31	Shai Meiri, unpublished
Bronchocela rubrigularis	Squamata	Agamidae	insular endemic	1.61	Shai Meiri, unpublished
Bronchocela shenlong	Squamata	Agamidae	mainland	1.6	Shai Meiri, unpublished
Bronchocela smaragdina	Squamata	Agamidae	mainland	1.77	Shai Meiri, unpublished
Bronchocela vietnamensis	Squamata	Agamidae	mainland	1.79	Shai Meiri, unpublished
Bufoniceps laungwalaensis	Squamata	Agamidae	mainland	1.02	Shai Meiri, unpublished
Calotes bachae	Squamata	Agamidae	mainland	1.48	Shai Meiri, unpublished
Calotes bhutanensis	Squamata	Agamidae	mainland	0.86	Shai Meiri, unpublished
Calotes calotes	Squamata	Agamidae	mainland	1.98	Shai Meiri, unpublished
Calotes ceylonensis	Squamata	Agamidae	insular endemic	1.27	Shai Meiri, unpublished
Calotes chincollium	Squamata	Agamidae	mainland	2.01	Shai Meiri, unpublished
Calotes desilvai	Squamata	Agamidae	insular endemic	1.22	Shai Meiri, unpublished
Calotes emma	Squamata	Agamidae	mainland	1.82	Shai Meiri, unpublished
Calotes grandisquamis	Squamata	Agamidae	mainland	2.07	Shai Meiri, unpublished
Calotes htunwini	Squamata	Agamidae	mainland	1.4	Shai Meiri, unpublished
Calotes irawadi	Squamata	Agamidae	mainland	1.61	Shai Meiri, unpublished
Calotes jerdoni	Squamata	Agamidae	mainland	1.88	Shai Meiri, unpublished
Calotes liocephalus	Squamata	Agamidae	insular endemic	1.52	Shai Meiri, unpublished
Calotes liolepis	Squamata	Agamidae	insular endemic	1.52	Shai Meiri, unpublished
Calotes manamendrai	Squamata	Agamidae	insular endemic	1.04	Shai Meiri, unpublished
Calotes maria	Squamata	Agamidae	mainland	1.77	Shai Meiri, unpublished
Calotes medogensis	Squamata	Agamidae	mainland	1.15	Shai Meiri, unpublished
Calotes mystaceus	Squamata	Agamidae	mainland	2.14	Shai Meiri, unpublished
Calotes nemoricola	Squamata	Agamidae	mainland	2.07	Shai Meiri, unpublished
Calotes nigrilabris	Squamata	Agamidae	insular endemic	1.98	Shai Meiri, unpublished
Calotes nigriplicatus	Squamata	Agamidae	insular endemic	juveniles_only	NA
Calotes pethiyagodai	Squamata	Agamidae	insular endemic	1.41	Shai Meiri, unpublished
Calotes versicolor	Squamata	Agamidae	mainland	2.07	Shai Meiri, unpublished
Ceratophora aspera	Squamata	Agamidae	insular endemic	0.43	Shai Meiri, unpublished
Ceratophora erdeleni	Squamata	Agamidae	insular endemic	1.29	Shai Meiri, unpublished
Ceratophora karu	Squamata	Agamidae	insular endemic	0.29	Shai Meiri, unpublished
Ceratophora stoddartii	Squamata	Agamidae	insular endemic	1.36	Shai Meiri, unpublished
Ceratophora tennentii	Squamata	Agamidae	insular endemic	1.38	Shai Meiri, unpublished
Chelosania brunnea	Squamata	Agamidae	mainland	1.75	Shai Meiri, unpublished
Chlamydosaurus kingii	Squamata	Agamidae	mainland	2.96	Shai Meiri, unpublished
Complicitus nigrigularis	Squamata	Agamidae	insular endemic	1.15	Shai Meiri, unpublished
Cophotis ceylanica	Squamata	Agamidae	insular endemic	0.98	Shai Meiri, unpublished
Cophotis dumbara	Squamata	Agamidae	insular endemic	0.82	Shai Meiri, unpublished
Coryphophylax brevicaudus	Squamata	Agamidae	insular endemic	0.94	Shai Meiri, unpublished
Coryphophylax subcristatus	Squamata	Agamidae	insular endemic	1.67	Shai Meiri, unpublished
Cryptagama aurita	Squamata	Agamidae	mainland	0.48	Shai Meiri, unpublished
Ctenophorus adelaidensis	Squamata	Agamidae	mainland	0.67	Shai Meiri, unpublished
Ctenophorus caudicinctus	Squamata	Agamidae	mainland	1.59	Shai Meiri, unpublished
Ctenophorus chapmani	Squamata	Agamidae	mainland	0.64	Shai Meiri, unpublished
Ctenophorus clayi	Squamata	Agamidae	mainland	0.79	Shai Meiri, unpublished
Ctenophorus cristatus	Squamata	Agamidae	mainland	1.68	Shai Meiri, unpublished
Ctenophorus decresii	Squamata	Agamidae	mainland	1.38	Shai Meiri, unpublished
Ctenophorus femoralis	Squamata	Agamidae	mainland	0.77	Shai Meiri, unpublished
Ctenophorus fionni	Squamata	Agamidae	mainland	1.47	Shai Meiri, unpublished
Ctenophorus fordi	Squamata	Agamidae	mainland	0.8	Shai Meiri, unpublished
Ctenophorus gibba	Squamata	Agamidae	mainland	1.47	Shai Meiri, unpublished
Ctenophorus isolepis	Squamata	Agamidae	mainland	1.27	Shai Meiri, unpublished
Ctenophorus maculatus	Squamata	Agamidae	mainland	0.98	Shai Meiri, unpublished
Ctenophorus maculosus	Squamata	Agamidae	mainland	1.04	Shai Meiri, unpublished
Ctenophorus mckenziei	Squamata	Agamidae	mainland	1.17	Shai Meiri, unpublished
Ctenophorus mirrityana	Squamata	Agamidae	mainland	1.39	Shai Meiri, unpublished
Ctenophorus nguyarna	Squamata	Agamidae	mainland	1.2	Shai Meiri, unpublished
Ctenophorus nuchalis	Squamata	Agamidae	mainland	1.85	Shai Meiri, unpublished
Ctenophorus ornatus	Squamata	Agamidae	mainland	1.45	Shai Meiri, unpublished
Ctenophorus parviceps	Squamata	Agamidae	mainland	0.64	Shai Meiri, unpublished
Ctenophorus pictus	Squamata	Agamidae	mainland	1.13	Shai Meiri, unpublished
Ctenophorus reticulatus	Squamata	Agamidae	mainland	1.63	Shai Meiri, unpublished
Ctenophorus rufescens	Squamata	Agamidae	mainland	1.48	Shai Meiri, unpublished
Ctenophorus salinarum	Squamata	Agamidae	mainland	1.19	Shai Meiri, unpublished
Ctenophorus scutulatus	Squamata	Agamidae	mainland	1.71	Shai Meiri, unpublished
Ctenophorus tjantjalka	Squamata	Agamidae	mainland	1.14	Shai Meiri, unpublished
Ctenophorus vadnappa	Squamata	Agamidae	mainland	1.38	Shai Meiri, unpublished
Ctenophorus yinnietharra	Squamata	Agamidae	mainland	1.34	Shai Meiri, unpublished
Dendragama boulengeri	Squamata	Agamidae	insular endemic	1.23	Shai Meiri, unpublished
Diporiphora adductus	Squamata	Agamidae	mainland	0.99	Shai Meiri, unpublished
Diporiphora albilabris	Squamata	Agamidae	mainland	0.82	Shai Meiri, unpublished
Diporiphora ameliae	Squamata	Agamidae	mainland	0.98	Shai Meiri, unpublished
Diporiphora amphiboluroides	Squamata	Agamidae	mainland	1.51	Shai Meiri, unpublished
Diporiphora australis	Squamata	Agamidae	mainland	1.17	Shai Meiri, unpublished
Diporiphora bennettii	Squamata	Agamidae	mainland	1.22	Shai Meiri, unpublished
Diporiphora bilineata	Squamata	Agamidae	mainland	0.92	Shai Meiri, unpublished
Diporiphora convergens	Squamata	Agamidae	mainland	0.07	Shai Meiri, unpublished
Diporiphora lalliae	Squamata	Agamidae	mainland	1.15	Shai Meiri, unpublished
Diporiphora linga	Squamata	Agamidae	mainland	0.86	Shai Meiri, unpublished
Diporiphora magna	Squamata	Agamidae	mainland	1.38	Shai Meiri, unpublished
Diporiphora margaretae	Squamata	Agamidae	mainland	0.81	Shai Meiri, unpublished
Diporiphora nobbi	Squamata	Agamidae	mainland	1.29	Shai Meiri, unpublished
Diporiphora paraconvergens	Squamata	Agamidae	mainland	0.84	Shai Meiri, unpublished
Diporiphora phaeospinosa	Squamata	Agamidae	mainland	1.14	Shai Meiri, unpublished
Diporiphora pindan	Squamata	Agamidae	mainland	0.86	Shai Meiri, unpublished
Diporiphora reginae	Squamata	Agamidae	mainland	1.08	Shai Meiri, unpublished
Diporiphora superba	Squamata	Agamidae	mainland	1.45	Shai Meiri, unpublished
Diporiphora valens	Squamata	Agamidae	mainland	1.19	Shai Meiri, unpublished
Diporiphora vescus	Squamata	Agamidae	mainland	0.89	Shai Meiri, unpublished
Diporiphora winneckei	Squamata	Agamidae	mainland	1.04	Shai Meiri, unpublished
Draco abbreviatus	Squamata	Agamidae	mainland	1.36	Shai Meiri, unpublished
Draco beccarii	Squamata	Agamidae	insular endemic	0.73	Shai Meiri, unpublished
Draco biaro	Squamata	Agamidae	insular endemic	0.66	Shai Meiri, unpublished
Draco bimaculatus	Squamata	Agamidae	insular endemic	0.61	Shai Meiri, unpublished
Draco blanfordii	Squamata	Agamidae	mainland	1.32	Shai Meiri, unpublished
Draco boschmai	Squamata	Agamidae	insular endemic	0.86	Shai Meiri, unpublished
Draco caerulhians	Squamata	Agamidae	insular endemic	0.75	Shai Meiri, unpublished
Draco cornutus	Squamata	Agamidae	insular endemic	0.88	Shai Meiri, unpublished
Draco cristatellus	Squamata	Agamidae	insular endemic	0.87	Shai Meiri, unpublished
Draco cyanopterus	Squamata	Agamidae	insular endemic	0.92	Shai Meiri, unpublished
Draco dussumieri	Squamata	Agamidae	mainland	0.97	Shai Meiri, unpublished
Draco fimbriatus	Squamata	Agamidae	mainland	1.29	Shai Meiri, unpublished
Draco formosus	Squamata	Agamidae	mainland	1.1	Shai Meiri, unpublished
Draco guentheri	Squamata	Agamidae	insular endemic	0.96	Shai Meiri, unpublished
Draco haematopogon	Squamata	Agamidae	mainland	1.02	Shai Meiri, unpublished
Draco indochinensis	Squamata	Agamidae	mainland	1.15	Shai Meiri, unpublished
Draco iskandari	Squamata	Agamidae	insular endemic	0.68	Shai Meiri, unpublished
Draco jareckii	Squamata	Agamidae	insular endemic	0.85	Shai Meiri, unpublished
Draco lineatus	Squamata	Agamidae	insular endemic	0.87	Shai Meiri, unpublished
Draco maculatus	Squamata	Agamidae	mainland	0.93	Shai Meiri, unpublished
Draco maximus	Squamata	Agamidae	mainland	1.46	Shai Meiri, unpublished
Draco melanopogon	Squamata	Agamidae	mainland	0.89	Shai Meiri, unpublished
Draco mindanensis	Squamata	Agamidae	insular endemic	1.08	Shai Meiri, unpublished
Draco modiglianii	Squamata	Agamidae	insular endemic	0.63	Shai Meiri, unpublished
Draco norvillii	Squamata	Agamidae	mainland	1.1	Shai Meiri, unpublished
Draco obscurus	Squamata	Agamidae	mainland	1.12	Shai Meiri, unpublished
Draco ornatus	Squamata	Agamidae	insular endemic	0.88	Shai Meiri, unpublished
Draco palawanensis	Squamata	Agamidae	insular endemic	0.79	Shai Meiri, unpublished
Draco quadrasi	Squamata	Agamidae	insular endemic	0.85	Shai Meiri, unpublished
Draco quinquefasciatus	Squamata	Agamidae	mainland	1.08	Shai Meiri, unpublished
Draco reticulatus	Squamata	Agamidae	insular endemic	1.29	Shai Meiri, unpublished
Draco rhytisma	Squamata	Agamidae	insular endemic	0.79	Shai Meiri, unpublished
Draco spilonotus	Squamata	Agamidae	insular endemic	0.72	Shai Meiri, unpublished
Draco spilopterus	Squamata	Agamidae	insular endemic	1.01	Shai Meiri, unpublished
Draco sumatranus	Squamata	Agamidae	mainland	0.87	Shai Meiri, unpublished
Draco supriatnai	Squamata	Agamidae	insular endemic	0.76	Shai Meiri, unpublished
Draco taeniopterus	Squamata	Agamidae	mainland	0.85	Shai Meiri, unpublished
Draco volans	Squamata	Agamidae	insular endemic	0.93	Shai Meiri, unpublished
Draco walkeri	Squamata	Agamidae	insular endemic	0.87	Shai Meiri, unpublished
Gonocephalus abbotti	Squamata	Agamidae	mainland	2.27	Shai Meiri, unpublished
Gonocephalus bellii	Squamata	Agamidae	mainland	2.09	Shai Meiri, unpublished
Gonocephalus beyschlagi	Squamata	Agamidae	insular endemic	1.84	Shai Meiri, unpublished
Gonocephalus bornensis	Squamata	Agamidae	insular endemic	1.96	Shai Meiri, unpublished
Gonocephalus chamaeleontinus	Squamata	Agamidae	insular endemic	2.24	Shai Meiri, unpublished
Gonocephalus doriae	Squamata	Agamidae	insular endemic	2.18	Shai Meiri, unpublished
Gonocephalus grandis	Squamata	Agamidae	mainland	2.16	Shai Meiri, unpublished
Gonocephalus interruptus	Squamata	Agamidae	insular endemic	1.45	Shai Meiri, unpublished
Gonocephalus klossi	Squamata	Agamidae	insular endemic	2.2	Shai Meiri, unpublished
Gonocephalus kuhlii	Squamata	Agamidae	insular endemic	2.35	Shai Meiri, unpublished
Gonocephalus lacunosus	Squamata	Agamidae	insular endemic	2.07	Shai Meiri, unpublished
Gonocephalus liogaster	Squamata	Agamidae	mainland	2.03	Shai Meiri, unpublished
Gonocephalus megalepis	Squamata	Agamidae	insular endemic	2.01	Shai Meiri, unpublished
Gonocephalus mjobergi	Squamata	Agamidae	insular endemic	1.35	Shai Meiri, unpublished
Gonocephalus semperi	Squamata	Agamidae	insular endemic	1.7	Shai Meiri, unpublished
Gonocephalus sophiae	Squamata	Agamidae	insular endemic	2.07	Shai Meiri, unpublished
Harpesaurus beccarii	Squamata	Agamidae	insular endemic	1.32	Shai Meiri, unpublished
Harpesaurus borneensis	Squamata	Agamidae	insular endemic	0.81	Shai Meiri, unpublished
Harpesaurus ensicauda	Squamata	Agamidae	insular endemic	0.84	Shai Meiri, unpublished
Harpesaurus modiglianii	Squamata	Agamidae	insular endemic	1.27	Shai Meiri, unpublished
Hydrosaurus amboinensis	Squamata	Agamidae	insular endemic	3.21	Shai Meiri, unpublished
Hydrosaurus pustulatus	Squamata	Agamidae	insular endemic	2.91	Shai Meiri, unpublished
Hydrosaurus weberi	Squamata	Agamidae	insular endemic	3.13	Shai Meiri, unpublished
Hypsicalotes kinabaluensis	Squamata	Agamidae	insular endemic	2.03	Shai Meiri, unpublished
Hypsilurus auritus	Squamata	Agamidae	insular endemic	1.88	Shai Meiri, unpublished
Hypsilurus binotatus	Squamata	Agamidae	insular endemic	2.46	Shai Meiri, unpublished
Hypsilurus bruijnii	Squamata	Agamidae	insular endemic	2.01	Shai Meiri, unpublished
Hypsilurus capreolatus	Squamata	Agamidae	insular endemic	1.76	Shai Meiri, unpublished
Hypsilurus geelvinkianus	Squamata	Agamidae	insular endemic	1.52	Shai Meiri, unpublished
Hypsilurus godeffroyi	Squamata	Agamidae	insular endemic	2.68	Shai Meiri, unpublished
Hypsilurus hikidanus	Squamata	Agamidae	insular endemic	2.16	Shai Meiri, unpublished
Hypsilurus longi	Squamata	Agamidae	mainland	2.68	Shai Meiri, unpublished
Hypsilurus macrolepis	Squamata	Agamidae	insular endemic	1.98	Shai Meiri, unpublished
Hypsilurus magnus	Squamata	Agamidae	insular endemic	2.66	Shai Meiri, unpublished
Hypsilurus modestus	Squamata	Agamidae	insular endemic	1.62	Shai Meiri, unpublished
Hypsilurus nigrigularis	Squamata	Agamidae	insular endemic	2.65	Shai Meiri, unpublished
Hypsilurus ornatus	Squamata	Agamidae	insular endemic	2.11	Shai Meiri, unpublished
Hypsilurus papuensis	Squamata	Agamidae	insular endemic	2.64	Shai Meiri, unpublished
Hypsilurus schoedei	Squamata	Agamidae	insular endemic	1.86	Shai Meiri, unpublished
Hypsilurus schultzewestrumi	Squamata	Agamidae	insular endemic	2.21	Shai Meiri, unpublished
Intellagama lesueurii	Squamata	Agamidae	mainland	2.96	Shai Meiri, unpublished
Japalura andersoniana	Squamata	Agamidae	mainland	1.14	Shai Meiri, unpublished
Japalura dasi	Squamata	Agamidae	mainland	0.93	Shai Meiri, unpublished
Japalura kumaonensis	Squamata	Agamidae	mainland	1.05	Shai Meiri, unpublished
Japalura major	Squamata	Agamidae	mainland	1.44	Shai Meiri, unpublished
Japalura sagittifera	Squamata	Agamidae	mainland	0.92	Shai Meiri, unpublished
Japalura tricarinata	Squamata	Agamidae	mainland	0.86	Shai Meiri, unpublished
Japalura variegata	Squamata	Agamidae	mainland	1.79	Shai Meiri, unpublished
Laudakia agrorensis	Squamata	Agamidae	mainland	1.69	Shai Meiri, unpublished
Laudakia dayana	Squamata	Agamidae	mainland	1.2	Shai Meiri, unpublished
Laudakia melanura	Squamata	Agamidae	mainland	2.03	Shai Meiri, unpublished
Laudakia nupta	Squamata	Agamidae	mainland	2.28	Shai Meiri, unpublished
Laudakia nuristanica	Squamata	Agamidae	mainland	1.93	Shai Meiri, unpublished
Laudakia pakistanica	Squamata	Agamidae	mainland	2.12	Shai Meiri, unpublished
Laudakia papenfussi	Squamata	Agamidae	mainland	1.84	Shai Meiri, unpublished
Laudakia sacra	Squamata	Agamidae	mainland	2.04	Shai Meiri, unpublished
Laudakia tuberculata	Squamata	Agamidae	mainland	2.07	Shai Meiri, unpublished
Laudakia wui	Squamata	Agamidae	mainland	2.2	Shai Meiri, unpublished
Leiolepis belliana	Squamata	Agamidae	mainland	2.3	Shai Meiri, unpublished
Leiolepis boehmei	Squamata	Agamidae	mainland	1.84	Shai Meiri, unpublished
Leiolepis guentherpetersi	Squamata	Agamidae	mainland	2.12	Shai Meiri, unpublished
Leiolepis guttata	Squamata	Agamidae	mainland	2.76	Shai Meiri, unpublished
Leiolepis ngovantrii	Squamata	Agamidae	mainland	1.84	Shai Meiri, unpublished
Leiolepis peguensis	Squamata	Agamidae	mainland	2.17	Shai Meiri, unpublished
Leiolepis reevesii	Squamata	Agamidae	mainland	2.39	Shai Meiri, unpublished
Leiolepis rubritaeniata	Squamata	Agamidae	mainland	2.21	Shai Meiri, unpublished
Leiolepis triploida	Squamata	Agamidae	mainland	2.05	Shai Meiri, unpublished
Lophocalotes ludekingi	Squamata	Agamidae	insular endemic	1.41	Shai Meiri, unpublished
Lophognathus gilberti	Squamata	Agamidae	mainland	1.93	Shai Meiri, unpublished
Lyriocephalus scutatus	Squamata	Agamidae	insular endemic	2.35	Shai Meiri, unpublished
Mantheyus phuwuanensis	Squamata	Agamidae	mainland	1.38	Shai Meiri, unpublished
Moloch horridus	Squamata	Agamidae	mainland	1.79	Shai Meiri, unpublished
Calotes paulus	Squamata	Agamidae	mainland	1.08	Shai Meiri, unpublished
Otocryptis beddomei	Squamata	Agamidae	mainland	0.45	Shai Meiri, unpublished
Otocryptis nigristigma	Squamata	Agamidae	insular endemic	1.22	Shai Meiri, unpublished
Otocryptis wiegmanni	Squamata	Agamidae	insular endemic	1.22	Shai Meiri, unpublished
Paralaudakia badakhshana	Squamata	Agamidae	mainland	1.55	Shai Meiri, unpublished
Paralaudakia bochariensis	Squamata	Agamidae	mainland	1.77	Shai Meiri, unpublished
Paralaudakia caucasia	Squamata	Agamidae	mainland	2.27	Shai Meiri, unpublished
Paralaudakia erythrogaster	Squamata	Agamidae	mainland	2.11	Shai Meiri, unpublished
Paralaudakia himalayana	Squamata	Agamidae	mainland	2.03	Shai Meiri, unpublished
Paralaudakia lehmanni	Squamata	Agamidae	mainland	2.07	Shai Meiri, unpublished
Paralaudakia microlepis	Squamata	Agamidae	mainland	2.06	Shai Meiri, unpublished
Paralaudakia stoliczkana	Squamata	Agamidae	mainland	2.32	Shai Meiri, unpublished
Pelturagonia borneensis	Squamata	Agamidae	insular endemic	1	Shai Meiri, unpublished
Pelturagonia cephalum	Squamata	Agamidae	insular endemic	1.29	Shai Meiri, unpublished
Pelturagonia nigrilabris	Squamata	Agamidae	insular endemic	0.79	Shai Meiri, unpublished
Pelturagonia spiniceps	Squamata	Agamidae	insular endemic	0.84	Shai Meiri, unpublished
Phoxophrys tuberculata	Squamata	Agamidae	insular endemic	0.39	Shai Meiri, unpublished
Phrynocephalus ahvazicus	Squamata	Agamidae	mainland	0.62	Shai Meiri, unpublished
Phrynocephalus ananjevae	Squamata	Agamidae	mainland	0.59	Shai Meiri, unpublished
Phrynocephalus arabicus	Squamata	Agamidae	mainland	0.84	Shai Meiri, unpublished
Phrynocephalus axillaris	Squamata	Agamidae	mainland	0.91	Shai Meiri, unpublished
Phrynocephalus clarkorum	Squamata	Agamidae	mainland	0.45	Shai Meiri, unpublished
Phrynocephalus erythrurus	Squamata	Agamidae	mainland	0.75	Shai Meiri, unpublished
Phrynocephalus euptilopus	Squamata	Agamidae	mainland	0.9	Shai Meiri, unpublished
Phrynocephalus forsythii	Squamata	Agamidae	mainland	0.85	Shai Meiri, unpublished
Phrynocephalus golubewii	Squamata	Agamidae	mainland	1.04	Shai Meiri, unpublished
Phrynocephalus guttatus	Squamata	Agamidae	mainland	0.94	Shai Meiri, unpublished
Phrynocephalus helioscopus	Squamata	Agamidae	mainland	1.04	Shai Meiri, unpublished
Phrynocephalus interscapularis	Squamata	Agamidae	mainland	0.51	Shai Meiri, unpublished
Phrynocephalus lutensis	Squamata	Agamidae	mainland	1.14	Shai Meiri, unpublished
Phrynocephalus luteoguttatus	Squamata	Agamidae	mainland	0.51	Shai Meiri, unpublished
Phrynocephalus maculatus	Squamata	Agamidae	mainland	1.4	Shai Meiri, unpublished
Phrynocephalus mystaceus	Squamata	Agamidae	mainland	1.8	Shai Meiri, unpublished
Phrynocephalus ornatus	Squamata	Agamidae	mainland	0.51	Shai Meiri, unpublished
Phrynocephalus persicus	Squamata	Agamidae	mainland	0.84	Shai Meiri, unpublished
Phrynocephalus przewalskii	Squamata	Agamidae	mainland	1.38	Shai Meiri, unpublished
Phrynocephalus putjatai	Squamata	Agamidae	mainland	1.29	Shai Meiri, unpublished
Phrynocephalus raddei	Squamata	Agamidae	mainland	0.79	Shai Meiri, unpublished
Phrynocephalus reticulatus	Squamata	Agamidae	mainland	0.72	Shai Meiri, unpublished
Phrynocephalus roborowskii	Squamata	Agamidae	mainland	1.38	Shai Meiri, unpublished
Phrynocephalus rossikowi	Squamata	Agamidae	mainland	0.59	Shai Meiri, unpublished
Phrynocephalus scutellatus	Squamata	Agamidae	mainland	0.74	Shai Meiri, unpublished
Phrynocephalus strauchi	Squamata	Agamidae	mainland	0.72	Shai Meiri, unpublished
Phrynocephalus theobaldi	Squamata	Agamidae	mainland	0.91	Shai Meiri, unpublished
Phrynocephalus versicolor	Squamata	Agamidae	mainland	0.98	Shai Meiri, unpublished
Phrynocephalus vlangalii	Squamata	Agamidae	mainland	1.27	Shai Meiri, unpublished
Physignathus cocincinus	Squamata	Agamidae	mainland	2.76	Shai Meiri, unpublished
Pogona barbata	Squamata	Agamidae	mainland	2.84	Shai Meiri, unpublished
Pogona henrylawsoni	Squamata	Agamidae	mainland	2.09	Shai Meiri, unpublished
Pogona microlepidota	Squamata	Agamidae	mainland	2.32	Shai Meiri, unpublished
Pogona minor	Squamata	Agamidae	mainland	2.24	Shai Meiri, unpublished
Pogona mitchelli	Squamata	Agamidae	mainland	2.18	Shai Meiri, unpublished
Pogona nullarbor	Squamata	Agamidae	mainland	1.99	Shai Meiri, unpublished
Pogona vitticeps	Squamata	Agamidae	mainland	2.76	Shai Meiri, unpublished
Psammophilus blanfordanus	Squamata	Agamidae	mainland	1.58	Shai Meiri, unpublished
Psammophilus dorsalis	Squamata	Agamidae	mainland	1.98	Shai Meiri, unpublished
Pseudocalotes andamanensis	Squamata	Agamidae	insular endemic	1.34	Shai Meiri, unpublished
Pseudocalotes austeniana	Squamata	Agamidae	mainland	1.74	Shai Meiri, unpublished
Pseudocalotes brevipes	Squamata	Agamidae	mainland	1.18	Shai Meiri, unpublished
Pseudocalotes cybelidermus	Squamata	Agamidae	insular endemic	1.44	Shai Meiri, unpublished
Pseudocalotes dringi	Squamata	Agamidae	mainland	1.05	Shai Meiri, unpublished
Pseudocalotes flavigula	Squamata	Agamidae	mainland	1.23	Shai Meiri, unpublished
Pseudocalotes floweri	Squamata	Agamidae	mainland	1.51	Shai Meiri, unpublished
Pseudocalotes guttalineatus	Squamata	Agamidae	insular endemic	1.46	Shai Meiri, unpublished
Pseudocalotes kakhienensis	Squamata	Agamidae	mainland	1.85	Shai Meiri, unpublished
Pseudocalotes khaonanensis	Squamata	Agamidae	mainland	1.58	Shai Meiri, unpublished
Pseudocalotes kingdonwardi	Squamata	Agamidae	mainland	1.57	Shai Meiri, unpublished
Pseudocalotes larutensis	Squamata	Agamidae	mainland	1.18	Shai Meiri, unpublished
Pseudocalotes microlepis	Squamata	Agamidae	mainland	1.3	Shai Meiri, unpublished
Pseudocalotes poilani	Squamata	Agamidae	mainland	1.38	Shai Meiri, unpublished
Pseudocalotes rhammanotus	Squamata	Agamidae	insular endemic	1	Shai Meiri, unpublished
Pseudocalotes saravacensis	Squamata	Agamidae	insular endemic	1.26	Shai Meiri, unpublished
Pseudocalotes tympanistriga	Squamata	Agamidae	insular endemic	1.24	Shai Meiri, unpublished
Pseudocalotes ziegleri	Squamata	Agamidae	mainland	1.19	Shai Meiri, unpublished
Pseudocophotis kontumensis	Squamata	Agamidae	mainland	1.35	Shai Meiri, unpublished
Pseudocophotis sumatrana	Squamata	Agamidae	insular endemic	1.35	Shai Meiri, unpublished
Pseudotrapelus aqabensis	Squamata	Agamidae	mainland	1.58	Shai Meiri, unpublished
Pseudotrapelus chlodnickii	Squamata	Agamidae	mainland	1.72	Shai Meiri, unpublished
Pseudotrapelus dhofarensis	Squamata	Agamidae	mainland	1.54	Shai Meiri, unpublished
Pseudotrapelus jensvindumi	Squamata	Agamidae	mainland	1.41	Shai Meiri, unpublished
Pseudotrapelus sinaitus	Squamata	Agamidae	mainland	1.65	Shai Meiri, unpublished
Ptyctolaemus collicristatus	Squamata	Agamidae	mainland	1.4	Shai Meiri, unpublished
Ptyctolaemus gularis	Squamata	Agamidae	mainland	1.34	Shai Meiri, unpublished
Rankinia diemensis	Squamata	Agamidae	mainland	1.29	Shai Meiri, unpublished
Saara asmussi	Squamata	Agamidae	mainland	2.86	Shai Meiri, unpublished
Saara hardwickii	Squamata	Agamidae	mainland	2.76	Shai Meiri, unpublished
Saara loricata	Squamata	Agamidae	mainland	2.96	Shai Meiri, unpublished
Salea anamallayana	Squamata	Agamidae	mainland	1.66	Shai Meiri, unpublished
Salea horsfieldii	Squamata	Agamidae	mainland	1.45	Shai Meiri, unpublished
Sitana devakai	Squamata	Agamidae	insular endemic	0.47	Shai Meiri, unpublished
Sitana fusca	Squamata	Agamidae	mainland	0.53	Shai Meiri, unpublished
Sitana ponticeriana	Squamata	Agamidae	mainland	1.24	Shai Meiri, unpublished
Sitana schleichi	Squamata	Agamidae	mainland	0.27	Shai Meiri, unpublished
Sitana sivalensis	Squamata	Agamidae	mainland	0.43	Shai Meiri, unpublished
Stellagama stellio	Squamata	Agamidae	mainland	2.52	Shai Meiri, unpublished
Harpesaurus brooksi	Squamata	Agamidae	insular endemic	0.84	Shai Meiri, unpublished
Trapelus agilis	Squamata	Agamidae	mainland	1.72	Shai Meiri, unpublished
Trapelus agnetae	Squamata	Agamidae	mainland	1.43	Shai Meiri, unpublished
Trapelus boehmei	Squamata	Agamidae	mainland	1.7	Shai Meiri, unpublished
Trapelus flavimaculatus	Squamata	Agamidae	mainland	1.88	Shai Meiri, unpublished
Trapelus megalonyx	Squamata	Agamidae	mainland	1.14	Shai Meiri, unpublished
Trapelus mutabilis	Squamata	Agamidae	mainland	1.51	Shai Meiri, unpublished
Trapelus rubrigularis	Squamata	Agamidae	mainland	1.45	Shai Meiri, unpublished
Trapelus ruderatus	Squamata	Agamidae	mainland	1.93	Shai Meiri, unpublished
Trapelus sanguinolentus	Squamata	Agamidae	mainland	2.38	Shai Meiri, unpublished
Trapelus savignii	Squamata	Agamidae	mainland	1.8	Shai Meiri, unpublished
Trapelus schmitzi	Squamata	Agamidae	mainland	1.06	Shai Meiri, unpublished
Trapelus tournevillei	Squamata	Agamidae	mainland	1.52	Shai Meiri, unpublished
Tympanocryptis centralis	Squamata	Agamidae	mainland	0.86	Shai Meiri, unpublished
Tympanocryptis cephalus	Squamata	Agamidae	mainland	0.92	Shai Meiri, unpublished
Tympanocryptis condaminensis	Squamata	Agamidae	mainland	0.91	Shai Meiri, unpublished
Tympanocryptis houstoni	Squamata	Agamidae	mainland	1	Shai Meiri, unpublished
Tympanocryptis intima	Squamata	Agamidae	mainland	0.86	Shai Meiri, unpublished
Tympanocryptis lineata	Squamata	Agamidae	mainland	1.08	Shai Meiri, unpublished
Tympanocryptis pentalineata	Squamata	Agamidae	mainland	0.81	Shai Meiri, unpublished
Tympanocryptis pinguicolla	Squamata	Agamidae	mainland	0.94	Shai Meiri, unpublished
Tympanocryptis tetraporophora	Squamata	Agamidae	mainland	1.12	Shai Meiri, unpublished
Tympanocryptis uniformis	Squamata	Agamidae	mainland	0.72	Shai Meiri, unpublished
Tympanocryptis wilsoni	Squamata	Agamidae	mainland	0.69	Shai Meiri, unpublished
Uromastyx acanthinura	Squamata	Agamidae	mainland	3.39	Shai Meiri, unpublished
Uromastyx aegyptia	Squamata	Agamidae	mainland	3.45	Shai Meiri, unpublished
Uromastyx alfredschmidti	Squamata	Agamidae	mainland	2.65	Shai Meiri, unpublished
Uromastyx benti	Squamata	Agamidae	mainland	2.43	Shai Meiri, unpublished
Uromastyx dispar	Squamata	Agamidae	mainland	2.66	Shai Meiri, unpublished
Uromastyx geyri	Squamata	Agamidae	mainland	2.44	Shai Meiri, unpublished
Uromastyx macfadyeni	Squamata	Agamidae	mainland	1.79	Shai Meiri, unpublished
Uromastyx nigriventris	Squamata	Agamidae	mainland	2.76	Shai Meiri, unpublished
Uromastyx occidentalis	Squamata	Agamidae	mainland	3.04	Shai Meiri, unpublished
Uromastyx ocellata	Squamata	Agamidae	mainland	2.28	Shai Meiri, unpublished
Uromastyx ornata	Squamata	Agamidae	mainland	2.52	Shai Meiri, unpublished
Uromastyx princeps	Squamata	Agamidae	mainland	2.32	Shai Meiri, unpublished
Uromastyx shobraki	Squamata	Agamidae	mainland	2.51	Shai Meiri, unpublished
Uromastyx thomasi	Squamata	Agamidae	mainland	2.39	Shai Meiri, unpublished
Uromastyx yemenensis	Squamata	Agamidae	mainland	2.35	Shai Meiri, unpublished
Xenagama batillifera	Squamata	Agamidae	mainland	1.53	Shai Meiri, unpublished
Xenagama taylori	Squamata	Agamidae	mainland	1.32	Shai Meiri, unpublished
Xenagama wilmsi	Squamata	Agamidae	mainland	1.48	Shai Meiri, unpublished
Xenagama zonura	Squamata	Agamidae	mainland	1.3	Shai Meiri, unpublished
Amphisbaena absaberi	Squamata	Amphisbaenidae	mainland	0.9	Shai Meiri, unpublished
Amphisbaena acrobeles	Squamata	Amphisbaenidae	mainland	known from a single specimen, posterior part of the body missing (Ribeiro et al. 2009)	NA
Amphisbaena alba	Squamata	Amphisbaenidae	mainland	3.01	Shai Meiri, unpublished
Amphisbaena albocingulata	Squamata	Amphisbaenidae	mainland	-0.07	Shai Meiri, unpublished
Amphisbaena anaemariae	Squamata	Amphisbaenidae	mainland	0.38	Shai Meiri, unpublished
Amphisbaena angustifrons	Squamata	Amphisbaenidae	mainland	1.52	Shai Meiri, unpublished
Amphisbaena anomala	Squamata	Amphisbaenidae	mainland	1.11	Shai Meiri, unpublished
Amphisbaena arda	Squamata	Amphisbaenidae	mainland	1.19	Shai Meiri, unpublished
Amphisbaena arenaria	Squamata	Amphisbaenidae	mainland	0.93	Shai Meiri, unpublished
Amphisbaena bahiana	Squamata	Amphisbaenidae	mainland	0.7	Shai Meiri, unpublished
Amphisbaena bakeri	Squamata	Amphisbaenidae	insular endemic	1.03	Shai Meiri, unpublished
Amphisbaena barbouri	Squamata	Amphisbaenidae	insular endemic	0.36	Shai Meiri, unpublished
Amphisbaena bedai	Squamata	Amphisbaenidae	mainland	1.22	Shai Meiri, unpublished
Amphisbaena bolivica	Squamata	Amphisbaenidae	mainland	2.39	Shai Meiri, unpublished
Amphisbaena borelli	Squamata	Amphisbaenidae	mainland	0.51	Shai Meiri, unpublished
Amphisbaena brasiliana	Squamata	Amphisbaenidae	mainland	1.37	Shai Meiri, unpublished
Amphisbaena brevis	Squamata	Amphisbaenidae	mainland	-0.09	Shai Meiri, unpublished
Amphisbaena caeca	Squamata	Amphisbaenidae	insular endemic	1.23	Shai Meiri, unpublished
Amphisbaena caiari	Squamata	Amphisbaenidae	mainland	0.15	Shai Meiri, unpublished
Amphisbaena camura	Squamata	Amphisbaenidae	mainland	2.29	Shai Meiri, unpublished
Amphisbaena carlgansi	Squamata	Amphisbaenidae	insular endemic	0.27	Shai Meiri, unpublished
Amphisbaena carli	Squamata	Amphisbaenidae	mainland	1.09	Shai Meiri, unpublished
Amphisbaena carvalhoi	Squamata	Amphisbaenidae	mainland	-0.19	Shai Meiri, unpublished
Amphisbaena caudalis	Squamata	Amphisbaenidae	insular endemic	1.09	Shai Meiri, unpublished
Amphisbaena cayemite	Squamata	Amphisbaenidae	insular endemic	0.74	Shai Meiri, unpublished
Amphisbaena cegei	Squamata	Amphisbaenidae	mainland	0.81	Shai Meiri, unpublished
Amphisbaena crisae	Squamata	Amphisbaenidae	mainland	0.06	Shai Meiri, unpublished
Amphisbaena cubana	Squamata	Amphisbaenidae	insular endemic	0.62	Shai Meiri, unpublished
Amphisbaena cuiabana	Squamata	Amphisbaenidae	mainland	1.37	Shai Meiri, unpublished
Amphisbaena cunhai	Squamata	Amphisbaenidae	mainland	2.33	Shai Meiri, unpublished
Amphisbaena dubia	Squamata	Amphisbaenidae	mainland	1.13	Shai Meiri, unpublished
Amphisbaena fenestrata	Squamata	Amphisbaenidae	insular endemic	0.9	Shai Meiri, unpublished
Amphisbaena frontalis	Squamata	Amphisbaenidae	mainland	1.18	Shai Meiri, unpublished
Amphisbaena fuliginosa	Squamata	Amphisbaenidae	mainland	2.17	Shai Meiri, unpublished
Amphisbaena gonavensis	Squamata	Amphisbaenidae	insular endemic	0.66	Shai Meiri, unpublished
Amphisbaena gracilis	Squamata	Amphisbaenidae	mainland	0.29	Shai Meiri, unpublished
Amphisbaena hastata	Squamata	Amphisbaenidae	mainland	0.1	Shai Meiri, unpublished
Amphisbaena heathi	Squamata	Amphisbaenidae	mainland	-0.1	Shai Meiri, unpublished
Amphisbaena hiata	Squamata	Amphisbaenidae	mainland	0.61	Shai Meiri, unpublished
Amphisbaena hogei	Squamata	Amphisbaenidae	mainland	-0.12	Shai Meiri, unpublished
Amphisbaena hyporissor	Squamata	Amphisbaenidae	insular endemic	1.34	Shai Meiri, unpublished
Amphisbaena ibijara	Squamata	Amphisbaenidae	mainland	0.92	Shai Meiri, unpublished
Amphisbaena ignatiana	Squamata	Amphisbaenidae	mainland	0.47	Shai Meiri, unpublished
Amphisbaena innocens	Squamata	Amphisbaenidae	insular endemic	1.08	Shai Meiri, unpublished
Amphisbaena kingii	Squamata	Amphisbaenidae	mainland	0.9	Shai Meiri, unpublished
Amphisbaena kraoh	Squamata	Amphisbaenidae	mainland	1.31	Shai Meiri, unpublished
Amphisbaena leali	Squamata	Amphisbaenidae	insular endemic	0.99	Shai Meiri, unpublished
Amphisbaena leeseri	Squamata	Amphisbaenidae	mainland	0.14	Shai Meiri, unpublished
Amphisbaena leucocephala	Squamata	Amphisbaenidae	mainland	1.62	Shai Meiri, unpublished
Amphisbaena littoralis	Squamata	Amphisbaenidae	mainland	1.15	Shai Meiri, unpublished
Amphisbaena lumbricalis	Squamata	Amphisbaenidae	mainland	0.58	Shai Meiri, unpublished
Amphisbaena manni	Squamata	Amphisbaenidae	insular endemic	0.67	Shai Meiri, unpublished
Amphisbaena maranhensis	Squamata	Amphisbaenidae	mainland	-0.24	Shai Meiri, unpublished
Amphisbaena medemi	Squamata	Amphisbaenidae	mainland	0.43	Shai Meiri, unpublished
Amphisbaena mertensii	Squamata	Amphisbaenidae	mainland	1.82	Shai Meiri, unpublished
Amphisbaena metallurga	Squamata	Amphisbaenidae	mainland	0.38	Shai Meiri, unpublished
Amphisbaena miringoera	Squamata	Amphisbaenidae	mainland	-0.02	Shai Meiri, unpublished
Amphisbaena mitchelli	Squamata	Amphisbaenidae	mainland	0.24	Shai Meiri, unpublished
Amphisbaena munoai	Squamata	Amphisbaenidae	mainland	0.31	Shai Meiri, unpublished
Amphisbaena myersi	Squamata	Amphisbaenidae	mainland	0.47	Shai Meiri, unpublished
Amphisbaena neglecta	Squamata	Amphisbaenidae	mainland	0.07	Shai Meiri, unpublished
Amphisbaena nigricauda	Squamata	Amphisbaenidae	mainland	0.27	Shai Meiri, unpublished
Amphisbaena occidentalis	Squamata	Amphisbaenidae	mainland	1.04	Shai Meiri, unpublished
Amphisbaena pericensis	Squamata	Amphisbaenidae	mainland	0.11	Shai Meiri, unpublished
Amphisbaena persephone	Squamata	Amphisbaenidae	mainland	0.2	Shai Meiri, unpublished
Amphisbaena plumbea	Squamata	Amphisbaenidae	mainland	1.18	Shai Meiri, unpublished
Amphisbaena polygrammica	Squamata	Amphisbaenidae	mainland	0.79	Shai Meiri, unpublished
Amphisbaena pretrei	Squamata	Amphisbaenidae	mainland	2.03	Shai Meiri, unpublished
Amphisbaena prunicolor	Squamata	Amphisbaenidae	mainland	0.88	Shai Meiri, unpublished
Amphisbaena ridleyi	Squamata	Amphisbaenidae	insular endemic	0.98	Shai Meiri, unpublished
Amphisbaena roberti	Squamata	Amphisbaenidae	mainland	1.08	Shai Meiri, unpublished
Amphisbaena rozei	Squamata	Amphisbaenidae	mainland	0.54	Shai Meiri, unpublished
Amphisbaena sanctaeritae	Squamata	Amphisbaenidae	mainland	0.24	Shai Meiri, unpublished
Amphisbaena saxosa	Squamata	Amphisbaenidae	mainland	1.67	Shai Meiri, unpublished
Amphisbaena schmidti	Squamata	Amphisbaenidae	insular endemic	0.89	Shai Meiri, unpublished
Amphisbaena silvestrii	Squamata	Amphisbaenidae	mainland	0.21	Shai Meiri, unpublished
Amphisbaena slateri	Squamata	Amphisbaenidae	mainland	-0.06	Shai Meiri, unpublished
Amphisbaena slevini	Squamata	Amphisbaenidae	mainland	-0.32	Shai Meiri, unpublished
Amphisbaena spurelli	Squamata	Amphisbaenidae	mainland	1.39	Shai Meiri, unpublished
Amphisbaena steindachneri	Squamata	Amphisbaenidae	mainland	0.91	Shai Meiri, unpublished
Amphisbaena stejnegeri	Squamata	Amphisbaenidae	mainland	1.06	Shai Meiri, unpublished
Amphisbaena supernumeraria	Squamata	Amphisbaenidae	mainland	0.53	Shai Meiri, unpublished
Amphisbaena talisiae	Squamata	Amphisbaenidae	mainland	0.03	Shai Meiri, unpublished
Amphisbaena townsendi	Squamata	Amphisbaenidae	mainland	0.98	Shai Meiri, unpublished
Amphisbaena tragorrhectes	Squamata	Amphisbaenidae	mainland	-0.47	Shai Meiri, unpublished
Amphisbaena uroxena	Squamata	Amphisbaenidae	mainland	0.22	Shai Meiri, unpublished
Amphisbaena vanzolinii	Squamata	Amphisbaenidae	mainland	0.11	Shai Meiri, unpublished
Amphisbaena vermicularis	Squamata	Amphisbaenidae	mainland	1.42	Shai Meiri, unpublished
Amphisbaena xera	Squamata	Amphisbaenidae	insular endemic	0.93	Shai Meiri, unpublished
Ancylocranium barkeri	Squamata	Amphisbaenidae	mainland	0.93	Shai Meiri, unpublished
Ancylocranium ionidesi	Squamata	Amphisbaenidae	mainland	1.43	Shai Meiri, unpublished
Ancylocranium somalicum	Squamata	Amphisbaenidae	mainland	0.59	Shai Meiri, unpublished
Baikia africana	Squamata	Amphisbaenidae	mainland	0.62	Shai Meiri, unpublished
Chirindia ewerbecki	Squamata	Amphisbaenidae	mainland	0.11	Shai Meiri, unpublished
Chirindia langi	Squamata	Amphisbaenidae	mainland	0.16	Shai Meiri, unpublished
Chirindia mpwapwaensis	Squamata	Amphisbaenidae	mainland	0.34	Shai Meiri, unpublished
Chirindia rondoensis	Squamata	Amphisbaenidae	mainland	-0.19	Shai Meiri, unpublished
Chirindia swynnertoni	Squamata	Amphisbaenidae	mainland	0.18	Shai Meiri, unpublished
Cynisca bifrontalis	Squamata	Amphisbaenidae	mainland	-0.16	Shai Meiri, unpublished
Cynisca chirioi	Squamata	Amphisbaenidae	mainland	1.22	Shai Meiri, unpublished
Cynisca feae	Squamata	Amphisbaenidae	mainland	0.27	Shai Meiri, unpublished
Cynisca gansi	Squamata	Amphisbaenidae	mainland	0.17	Shai Meiri, unpublished
Cynisca haugi	Squamata	Amphisbaenidae	mainland	-0.26	Shai Meiri, unpublished
Cynisca ivoirensis	Squamata	Amphisbaenidae	mainland	-0.11	Shai Meiri, unpublished
Cynisca kigomensis	Squamata	Amphisbaenidae	mainland	0.29	Shai Meiri, unpublished
Cynisca kraussi	Squamata	Amphisbaenidae	mainland	0.18	Shai Meiri, unpublished
Cynisca leonina	Squamata	Amphisbaenidae	mainland	0.13	Shai Meiri, unpublished
Cynisca leucura	Squamata	Amphisbaenidae	mainland	1.02	Shai Meiri, unpublished
Cynisca liberiensis	Squamata	Amphisbaenidae	mainland	0.16	Shai Meiri, unpublished
Cynisca manei	Squamata	Amphisbaenidae	mainland	-0.19	Shai Meiri, unpublished
Cynisca muelleri	Squamata	Amphisbaenidae	mainland	0.34	Shai Meiri, unpublished
Cynisca nigeriensis	Squamata	Amphisbaenidae	mainland	0.32	Shai Meiri, unpublished
Cynisca oligopholis	Squamata	Amphisbaenidae	mainland	0.04	Shai Meiri, unpublished
Cynisca rouxae	Squamata	Amphisbaenidae	mainland	-0.26	Shai Meiri, unpublished
Cynisca schaeferi	Squamata	Amphisbaenidae	mainland	0.55	Shai Meiri, unpublished
Cynisca senegalensis	Squamata	Amphisbaenidae	mainland	0.26	Shai Meiri, unpublished
Cynisca williamsi	Squamata	Amphisbaenidae	mainland	0.2	Shai Meiri, unpublished
Dalophia angolensis	Squamata	Amphisbaenidae	mainland	1.61	Shai Meiri, unpublished
Dalophia ellenbergeri	Squamata	Amphisbaenidae	mainland	1.86	Shai Meiri, unpublished
Dalophia gigantea	Squamata	Amphisbaenidae	mainland	2.77	Shai Meiri, unpublished
Dalophia longicauda	Squamata	Amphisbaenidae	mainland	2.24	Shai Meiri, unpublished
Dalophia luluae	Squamata	Amphisbaenidae	mainland	1.03	Shai Meiri, unpublished
Dalophia pistillum	Squamata	Amphisbaenidae	mainland	2.36	Shai Meiri, unpublished
Geocalamus acutus	Squamata	Amphisbaenidae	mainland	0.95	Shai Meiri, unpublished
Geocalamus modestus	Squamata	Amphisbaenidae	mainland	0.89	Shai Meiri, unpublished
Loveridgea ionidesii	Squamata	Amphisbaenidae	mainland	0.43	Shai Meiri, unpublished
Loveridgea phylofiniens	Squamata	Amphisbaenidae	mainland	0.53	Shai Meiri, unpublished
Mesobaena huebneri	Squamata	Amphisbaenidae	mainland	0.98	Shai Meiri, unpublished
Mesobaena rhachicephala	Squamata	Amphisbaenidae	mainland	0.98	Shai Meiri, unpublished
Monopeltis adercae	Squamata	Amphisbaenidae	mainland	2.2	Shai Meiri, unpublished
Monopeltis anchietae	Squamata	Amphisbaenidae	mainland	1.52	Shai Meiri, unpublished
Monopeltis capensis	Squamata	Amphisbaenidae	mainland	1.5	Shai Meiri, unpublished
Monopeltis decosteri	Squamata	Amphisbaenidae	mainland	1.22	Shai Meiri, unpublished
Monopeltis galeata	Squamata	Amphisbaenidae	mainland	2.05	Shai Meiri, unpublished
Monopeltis guentheri	Squamata	Amphisbaenidae	mainland	1.58	Shai Meiri, unpublished
Monopeltis infuscata	Squamata	Amphisbaenidae	mainland	1.5	Shai Meiri, unpublished
Monopeltis jugularis	Squamata	Amphisbaenidae	mainland	2.6	Shai Meiri, unpublished
Monopeltis kabindae	Squamata	Amphisbaenidae	mainland	0.47	Shai Meiri, unpublished
Monopeltis leonhardi	Squamata	Amphisbaenidae	mainland	1.22	Shai Meiri, unpublished
Monopeltis luandae	Squamata	Amphisbaenidae	mainland	1.71	Shai Meiri, unpublished
Monopeltis perplexus	Squamata	Amphisbaenidae	mainland	1.28	Shai Meiri, unpublished
Monopeltis remaclei	Squamata	Amphisbaenidae	mainland	2.43	Shai Meiri, unpublished
Monopeltis rhodesiana	Squamata	Amphisbaenidae	mainland	1.22	Shai Meiri, unpublished
Monopeltis scalper	Squamata	Amphisbaenidae	mainland	1.22	Shai Meiri, unpublished
Monopeltis schoutedeni	Squamata	Amphisbaenidae	mainland	2.65	Shai Meiri, unpublished
Monopeltis sphenorhynchus	Squamata	Amphisbaenidae	mainland	1.62	Shai Meiri, unpublished
Monopeltis vanderysti	Squamata	Amphisbaenidae	mainland	1.62	Shai Meiri, unpublished
Dalophia welwitschii	Squamata	Amphisbaenidae	mainland	1.24	Shai Meiri, unpublished
Monopeltis zambezensis	Squamata	Amphisbaenidae	mainland	1.13	Shai Meiri, unpublished
Zygaspis dolichomenta	Squamata	Amphisbaenidae	mainland	0.79	Shai Meiri, unpublished
Zygaspis ferox	Squamata	Amphisbaenidae	mainland	0.94	Shai Meiri, unpublished
Zygaspis kafuensis	Squamata	Amphisbaenidae	mainland	0.74	Shai Meiri, unpublished
Zygaspis nigra	Squamata	Amphisbaenidae	mainland	1.16	Shai Meiri, unpublished
Zygaspis quadrifrons	Squamata	Amphisbaenidae	mainland	0.93	Shai Meiri, unpublished
Zygaspis vandami	Squamata	Amphisbaenidae	mainland	0.44	Shai Meiri, unpublished
Zygaspis violacea	Squamata	Amphisbaenidae	mainland	0.44	Shai Meiri, unpublished
Abronia anzuetoi	Squamata	Anguidae	mainland	1.65	Shai Meiri, unpublished
Abronia aurita	Squamata	Anguidae	mainland	1.53	Shai Meiri, unpublished
Abronia bogerti	Squamata	Anguidae	mainland	1.1	Shai Meiri, unpublished
Abronia campbelli	Squamata	Anguidae	mainland	1.56	Shai Meiri, unpublished
Abronia chiszari	Squamata	Anguidae	mainland	1.27	Shai Meiri, unpublished
Abronia deppii	Squamata	Anguidae	mainland	1.48	Shai Meiri, unpublished
Abronia fimbriata	Squamata	Anguidae	mainland	1.59	Shai Meiri, unpublished
Abronia frosti	Squamata	Anguidae	mainland	1.34	Shai Meiri, unpublished
Abronia fuscolabialis	Squamata	Anguidae	mainland	1.45	Shai Meiri, unpublished
Abronia gaiophantasma	Squamata	Anguidae	mainland	1.34	Shai Meiri, unpublished
Abronia graminea	Squamata	Anguidae	mainland	1.35	Shai Meiri, unpublished
Abronia leurolepis	Squamata	Anguidae	mainland	1.27	Shai Meiri, unpublished
Abronia lythrochila	Squamata	Anguidae	mainland	1.47	Shai Meiri, unpublished
Abronia martindelcampoi	Squamata	Anguidae	mainland	1.41	Shai Meiri, unpublished
Abronia matudai	Squamata	Anguidae	mainland	1.34	Shai Meiri, unpublished
Abronia meledona	Squamata	Anguidae	mainland	1.47	Shai Meiri, unpublished
Abronia mitchelli	Squamata	Anguidae	mainland	1.27	Shai Meiri, unpublished
Abronia mixteca	Squamata	Anguidae	mainland	1.79	Shai Meiri, unpublished
Abronia montecristoi	Squamata	Anguidae	mainland	1.09	Shai Meiri, unpublished
Abronia oaxacae	Squamata	Anguidae	mainland	1.43	Shai Meiri, unpublished
Abronia ochoterenai	Squamata	Anguidae	mainland	1.39	Shai Meiri, unpublished
Abronia ornelasi	Squamata	Anguidae	mainland	1.15	Shai Meiri, unpublished
Abronia ramirezi	Squamata	Anguidae	mainland	1.09	Shai Meiri, unpublished
Abronia reidi	Squamata	Anguidae	mainland	1.2	Shai Meiri, unpublished
Abronia salvadorensis	Squamata	Anguidae	mainland	1.35	Shai Meiri, unpublished
Abronia smithi	Squamata	Anguidae	mainland	1.34	Shai Meiri, unpublished
Abronia taeniata	Squamata	Anguidae	mainland	1.68	Shai Meiri, unpublished
Abronia vasconcelosii	Squamata	Anguidae	mainland	1.47	Shai Meiri, unpublished
Anguis cephallonica	Squamata	Anguidae	mainland	1.88	Shai Meiri, unpublished
Anguis colchica	Squamata	Anguidae	mainland	1.9	Shai Meiri, unpublished
Anguis fragilis	Squamata	Anguidae	mainland	1.9	Shai Meiri, unpublished
Anguis graeca	Squamata	Anguidae	mainland	1.56	Shai Meiri, unpublished
Anguis veronensis	Squamata	Anguidae	mainland	1.62	Shai Meiri, unpublished
Barisia ciliaris	Squamata	Anguidae	mainland	1.89	Shai Meiri, unpublished
Barisia herrerae	Squamata	Anguidae	mainland	1.53	Shai Meiri, unpublished
Barisia imbricata	Squamata	Anguidae	mainland	1.89	Shai Meiri, unpublished
Barisia levicollis	Squamata	Anguidae	mainland	1.88	Shai Meiri, unpublished
Barisia rudicollis	Squamata	Anguidae	mainland	1.56	Shai Meiri, unpublished
Dopasia buettikoferi	Squamata	Anguidae	insular endemic	0.84	Shai Meiri, unpublished
Dopasia gracilis	Squamata	Anguidae	mainland	2.13	Shai Meiri, unpublished
Dopasia hainanensis	Squamata	Anguidae	mainland	1.88	Shai Meiri, unpublished
Dopasia harti	Squamata	Anguidae	mainland	1.88	Shai Meiri, unpublished
Dopasia ludovici	Squamata	Anguidae	mainland	1.4	Shai Meiri, unpublished
Dopasia sokolovi	Squamata	Anguidae	mainland	1.27	Shai Meiri, unpublished
Dopasia wegneri	Squamata	Anguidae	insular endemic	1.26	Shai Meiri, unpublished
Elgaria cedrosensis	Squamata	Anguidae	mainland	1.13	Shai Meiri, unpublished
Elgaria coerulea	Squamata	Anguidae	mainland	1.66	Shai Meiri, unpublished
Elgaria kingii	Squamata	Anguidae	mainland	1.7	Shai Meiri, unpublished
Elgaria multicarinata	Squamata	Anguidae	mainland	2.07	Shai Meiri, unpublished
Elgaria panamintina	Squamata	Anguidae	mainland	1.83	Shai Meiri, unpublished
Elgaria paucicarinata	Squamata	Anguidae	mainland	1.47	Shai Meiri, unpublished
Elgaria velazquezi	Squamata	Anguidae	mainland	1.54	Shai Meiri, unpublished
Gerrhonotus farri	Squamata	Anguidae	mainland	1.33	Shai Meiri, unpublished
Gerrhonotus infernalis	Squamata	Anguidae	mainland	2.27	Shai Meiri, unpublished
Gerrhonotus liocephalus	Squamata	Anguidae	mainland	2.27	Shai Meiri, unpublished
Gerrhonotus lugoi	Squamata	Anguidae	mainland	1.25	Shai Meiri, unpublished
Gerrhonotus ophiurus	Squamata	Anguidae	mainland	2.24	Shai Meiri, unpublished
Gerrhonotus parvus	Squamata	Anguidae	mainland	0.94	Shai Meiri, unpublished
Abronia antauges	Squamata	Anguidae	mainland	0.95	Shai Meiri, unpublished
Abronia gadovii	Squamata	Anguidae	mainland	1.3	Shai Meiri, unpublished
Abronia juarezi	Squamata	Anguidae	mainland	0.8	Shai Meiri, unpublished
Abronia monticola	Squamata	Anguidae	mainland	1	Shai Meiri, unpublished
Abronia moreletii	Squamata	Anguidae	mainland	1.15	Shai Meiri, unpublished
Abronia viridiflava	Squamata	Anguidae	mainland	0.76	Shai Meiri, unpublished
Ophisaurus attenuatus	Squamata	Anguidae	mainland	2.17	Shai Meiri, unpublished
Ophisaurus ceroni	Squamata	Anguidae	mainland	1.51	Shai Meiri, unpublished
Ophisaurus compressus	Squamata	Anguidae	mainland	1.4	Shai Meiri, unpublished
Ophisaurus mimicus	Squamata	Anguidae	mainland	1.32	Shai Meiri, unpublished
Ophisaurus ventralis	Squamata	Anguidae	mainland	1.96	Shai Meiri, unpublished
Pseudopus apodus	Squamata	Anguidae	mainland	2.77	Shai Meiri, unpublished
Anilius scytale	Squamata	Aniliidae	mainland	2.53	Feldman et al. 2016
Anniella alexanderae	Squamata	Anniellidae	mainland	0.85	Shai Meiri, unpublished
Anniella campi	Squamata	Anniellidae	mainland	0.81	Shai Meiri, unpublished
Anniella geronimensis	Squamata	Anniellidae	mainland	0.89	Shai Meiri, unpublished
Anniella grinnelli	Squamata	Anniellidae	mainland	0.78	Shai Meiri, unpublished
Anniella pulchra	Squamata	Anniellidae	mainland	0.98	Shai Meiri, unpublished
Anniella stebbinsi	Squamata	Anniellidae	mainland	0.67	Shai Meiri, unpublished
Anomalepis aspinosus	Squamata	Anomalepididae	mainland	0.17	Feldman et al. 2016
Anomalepis colombia	Squamata	Anomalepididae	mainland	0.25	Feldman et al. 2016
Anomalepis flavapices	Squamata	Anomalepididae	mainland	0.04	Feldman et al. 2016
Anomalepis mexicanus	Squamata	Anomalepididae	mainland	0.37	Feldman et al. 2016
Helminthophis flavoterminatus	Squamata	Anomalepididae	mainland	1	Feldman et al. 2016
Helminthophis frontalis	Squamata	Anomalepididae	mainland	0.17	Feldman et al. 2016
Helminthophis praeocularis	Squamata	Anomalepididae	mainland	0.55	Feldman et al. 2016
Liotyphlops albirostris	Squamata	Anomalepididae	mainland	0.61	Feldman et al. 2016
Liotyphlops anops	Squamata	Anomalepididae	mainland	1.37	Feldman et al. 2016
Liotyphlops argaleus	Squamata	Anomalepididae	mainland	0.84	Feldman et al. 2016
Liotyphlops beui	Squamata	Anomalepididae	mainland	1.32	Feldman et al. 2016
Liotyphlops caissara	Squamata	Anomalepididae	insular endemic	juveniles_only	NA
Liotyphlops haadi	Squamata	Anomalepididae	mainland	0.32	Feldman et al. 2016
Liotyphlops schubarti	Squamata	Anomalepididae	mainland	0.73	Feldman et al. 2016
Liotyphlops ternetzii	Squamata	Anomalepididae	mainland	1.27	Feldman et al. 2016
Liotyphlops trefauti	Squamata	Anomalepididae	mainland	1.35	Feldman et al. 2016
Liotyphlops wilderi	Squamata	Anomalepididae	mainland	0.96	Feldman et al. 2016
Typhlophis squamosus	Squamata	Anomalepididae	mainland	0.62	Feldman et al. 2016
Anomochilus leonardi	Squamata	Anomochilidae	mainland	0.81	Feldman et al. 2016
Anomochilus monticola	Squamata	Anomochilidae	insular endemic	1.85	Feldman et al. 2016
Anomochilus weberi	Squamata	Anomochilidae	insular endemic	1.36	Pyron et al. 2016	conversion equation: Booidea, SVL, Feldman et al. 2016
Bipes biporus	Squamata	Bipedidae	mainland	1.15	Shai Meiri, unpublished
Bipes canaliculatus	Squamata	Bipedidae	mainland	1.15	Shai Meiri, unpublished
Bipes tridactylus	Squamata	Bipedidae	mainland	0.63	Shai Meiri, unpublished
Blanus alexandri	Squamata	Blanidae	mainland	0.91	Shai Meiri, unpublished
Blanus aporus	Squamata	Blanidae	mainland	1.21	Shai Meiri, unpublished
Blanus cinereus	Squamata	Blanidae	mainland	1.22	Shai Meiri, unpublished
Blanus mettetali	Squamata	Blanidae	mainland	0.98	Shai Meiri, unpublished
Blanus strauchi	Squamata	Blanidae	mainland	0.99	Shai Meiri, unpublished
Blanus tingitanus	Squamata	Blanidae	mainland	1.12	Shai Meiri, unpublished
Acrantophis dumerili	Squamata	Boidae	insular endemic	3.47	Feldman et al. 2016
Acrantophis madagascariensis	Squamata	Boidae	insular endemic	4.12	Feldman et al. 2016
Boa constrictor	Squamata	Boidae	mainland	4.55	Feldman et al. 2016
Calabaria reinhardtii	Squamata	Boidae	mainland	2.72	Feldman et al. 2016
Candoia aspera	Squamata	Boidae	insular endemic	2.68	Feldman et al. 2016
Candoia bibroni	Squamata	Boidae	insular endemic	3.28	Feldman et al. 2016
Candoia carinata	Squamata	Boidae	insular endemic	2.27	Feldman et al. 2016
Candoia paulsoni	Squamata	Boidae	insular endemic	3.07	Feldman et al. 2016
Candoia superciliosa	Squamata	Boidae	insular endemic	2.53	Feldman et al. 2016
Charina bottae	Squamata	Boidae	mainland	2.47	Feldman et al. 2016
Charina umbratica	Squamata	Boidae	mainland	2.47	Feldman et al. 2016
Chilabothrus angulifer	Squamata	Boidae	insular endemic	4.5	Feldman et al. 2016
Chilabothrus chrysogaster	Squamata	Boidae	insular endemic	3.15	Feldman et al. 2016
Chilabothrus exsul	Squamata	Boidae	insular endemic	2.57	Feldman et al. 2016
Chilabothrus fordii	Squamata	Boidae	insular endemic	2.65	Feldman et al. 2016
Chilabothrus gracilis	Squamata	Boidae	insular endemic	2.77	Feldman et al. 2016
Chilabothrus inornatus	Squamata	Boidae	insular endemic	3.91	Feldman et al. 2016
Chilabothrus monensis	Squamata	Boidae	insular endemic	3.08	Feldman et al. 2016
Chilabothrus striatus	Squamata	Boidae	insular endemic	3.67	Feldman et al. 2016
Chilabothrus strigilatus	Squamata	Boidae	insular endemic	3.34	Feldman et al. 2016
Chilabothrus subflavus	Squamata	Boidae	insular endemic	3.72	Feldman et al. 2016
Corallus annulatus	Squamata	Boidae	mainland	3.36	Feldman et al. 2016
Corallus batesii	Squamata	Boidae	mainland	3.82	Feldman et al. 2016
Corallus blombergi	Squamata	Boidae	mainland	3.48	Feldman et al. 2016
Corallus caninus	Squamata	Boidae	mainland	3.51	Feldman et al. 2016
Corallus cookii	Squamata	Boidae	insular endemic	3.21	Feldman et al. 2016
Corallus cropanii	Squamata	Boidae	mainland	3.32	Feldman et al. 2016
Corallus grenadensis	Squamata	Boidae	insular endemic	3.41	Feldman et al. 2016
Corallus hortulana	Squamata	Boidae	mainland	3.59	Feldman et al. 2016
Corallus ruschenbergerii	Squamata	Boidae	mainland	3.82	Feldman et al. 2016
Epicrates alvarezi	Squamata	Boidae	mainland	3.28	Feldman et al. 2016
Epicrates assisi	Squamata	Boidae	mainland	3.27	Feldman et al. 2016
Epicrates cenchria	Squamata	Boidae	mainland	3.66	Feldman et al. 2016
Epicrates crassus	Squamata	Boidae	mainland	3.21	Feldman et al. 2016
Epicrates maurus	Squamata	Boidae	mainland	3.34	Feldman et al. 2016
Eryx borrii	Squamata	Boidae	mainland	1.51	Feldman et al. 2016
Eryx colubrinus	Squamata	Boidae	mainland	2.55	Feldman et al. 2016
Eryx conicus	Squamata	Boidae	mainland	2.68	Feldman et al. 2016
Eryx elegans	Squamata	Boidae	mainland	2.22	Feldman et al. 2016
Eryx jaculus	Squamata	Boidae	mainland	2.41	Feldman et al. 2016
Eryx jayakari	Squamata	Boidae	mainland	2.13	Feldman et al. 2016
Eryx johnii	Squamata	Boidae	mainland	2.68	Feldman et al. 2016
Eryx miliaris	Squamata	Boidae	mainland	2.57	Feldman et al. 2016
Eryx muelleri	Squamata	Boidae	mainland	2.05	Feldman et al. 2016
Eryx somalicus	Squamata	Boidae	mainland	1.51	Feldman et al. 2016
Eryx whitakeri	Squamata	Boidae	mainland	2.54	Feldman et al. 2016
Eunectes beniensis	Squamata	Boidae	mainland	4.4	Feldman et al. 2016
Eunectes deschauenseei	Squamata	Boidae	mainland	3.82	Feldman et al. 2016
Eunectes murinus	Squamata	Boidae	mainland	5.54	Feldman et al. 2016
Eunectes notaeus	Squamata	Boidae	mainland	4.4	Feldman et al. 2016
Exiliboa placata	Squamata	Boidae	mainland	1.74	Feldman et al. 2016
Lichanura orcutti	Squamata	Boidae	mainland	2.51	Feldman et al. 2016
Lichanura trivirgata	Squamata	Boidae	mainland	2.82	Feldman et al. 2016
Sanzinia madagascariensis	Squamata	Boidae	insular endemic	3.61	Feldman et al. 2016
Sanzinia volontany	Squamata	Boidae	insular endemic	3.25	Feldman et al. 2016
Ungaliophis continentalis	Squamata	Boidae	mainland	2.34	Feldman et al. 2016
Ungaliophis panamensis	Squamata	Boidae	mainland	2.19	Feldman et al. 2016
Bolyeria multocarinata	Squamata	Bolyeridae	insular endemic	2.66	Feldman et al. 2016
Casarea dussumieri	Squamata	Bolyeridae	insular endemic	3.17	Feldman et al. 2016
Cadea blanoides	Squamata	Cadeidae	insular endemic	1.25	Shai Meiri, unpublished
Cadea palirostrata	Squamata	Cadeidae	insular endemic	1.34	Shai Meiri, unpublished
Carphodactylus laevis	Squamata	Carphodactylidae	mainland	1.53	Shai Meiri, unpublished
Nephrurus amyae	Squamata	Carphodactylidae	mainland	1.6	Shai Meiri, unpublished
Nephrurus asper	Squamata	Carphodactylidae	mainland	1.42	Shai Meiri, unpublished
Nephrurus deleani	Squamata	Carphodactylidae	mainland	1.26	Shai Meiri, unpublished
Nephrurus laevissimus	Squamata	Carphodactylidae	mainland	1.26	Shai Meiri, unpublished
Nephrurus levis	Squamata	Carphodactylidae	mainland	1.38	Shai Meiri, unpublished
Nephrurus sheai	Squamata	Carphodactylidae	mainland	1.46	Shai Meiri, unpublished
Nephrurus stellatus	Squamata	Carphodactylidae	mainland	1.22	Shai Meiri, unpublished
Nephrurus vertebralis	Squamata	Carphodactylidae	mainland	1.19	Shai Meiri, unpublished
Nephrurus wheeleri	Squamata	Carphodactylidae	mainland	1.27	Shai Meiri, unpublished
Orraya occultus	Squamata	Carphodactylidae	mainland	1.34	Shai Meiri, unpublished
Phyllurus amnicola	Squamata	Carphodactylidae	mainland	1.39	Shai Meiri, unpublished
Phyllurus caudiannulatus	Squamata	Carphodactylidae	mainland	1.38	Shai Meiri, unpublished
Phyllurus championae	Squamata	Carphodactylidae	mainland	1.04	Shai Meiri, unpublished
Phyllurus gulbaru	Squamata	Carphodactylidae	mainland	1.24	Shai Meiri, unpublished
Phyllurus isis	Squamata	Carphodactylidae	mainland	1.26	Shai Meiri, unpublished
Phyllurus kabikabi	Squamata	Carphodactylidae	mainland	1.05	Shai Meiri, unpublished
Phyllurus nepthys	Squamata	Carphodactylidae	mainland	1.29	Shai Meiri, unpublished
Phyllurus ossa	Squamata	Carphodactylidae	mainland	1.14	Shai Meiri, unpublished
Phyllurus platurus	Squamata	Carphodactylidae	mainland	1.36	Shai Meiri, unpublished
Saltuarius cornutus	Squamata	Carphodactylidae	mainland	1.74	Shai Meiri, unpublished
Saltuarius eximius	Squamata	Carphodactylidae	mainland	1.45	Shai Meiri, unpublished
Saltuarius kateae	Squamata	Carphodactylidae	mainland	1.36	Shai Meiri, unpublished
Saltuarius moritzi	Squamata	Carphodactylidae	mainland	1.35	Shai Meiri, unpublished
Saltuarius salebrosus	Squamata	Carphodactylidae	mainland	1.63	Shai Meiri, unpublished
Saltuarius swaini	Squamata	Carphodactylidae	mainland	1.57	Shai Meiri, unpublished
Saltuarius wyberba	Squamata	Carphodactylidae	mainland	1.35	Shai Meiri, unpublished
Underwoodisaurus milii	Squamata	Carphodactylidae	mainland	1.36	Shai Meiri, unpublished
Underwoodisaurus seorsus	Squamata	Carphodactylidae	mainland	1.26	Shai Meiri, unpublished
Uvidicolus sphyrurus	Squamata	Carphodactylidae	mainland	0.97	Shai Meiri, unpublished
Archaius tigris	Squamata	Chamaeleonidae	insular endemic	1.36	Shai Meiri, unpublished
Bradypodion atromontanum	Squamata	Chamaeleonidae	mainland	1.03	Shai Meiri, unpublished
Bradypodion caeruleogula	Squamata	Chamaeleonidae	mainland	0.9	Shai Meiri, unpublished
Bradypodion caffer	Squamata	Chamaeleonidae	mainland	1.16	Shai Meiri, unpublished
Bradypodion damaranum	Squamata	Chamaeleonidae	mainland	1.14	Shai Meiri, unpublished
Bradypodion dracomontanum	Squamata	Chamaeleonidae	mainland	1.12	Shai Meiri, unpublished
Bradypodion gutturale	Squamata	Chamaeleonidae	mainland	1.17	Shai Meiri, unpublished
Bradypodion kentanicum	Squamata	Chamaeleonidae	mainland	0.9	Shai Meiri, unpublished
Bradypodion melanocephalum	Squamata	Chamaeleonidae	mainland	1.04	Shai Meiri, unpublished
Bradypodion nemorale	Squamata	Chamaeleonidae	mainland	1.21	Shai Meiri, unpublished
Bradypodion ngomeense	Squamata	Chamaeleonidae	mainland	1.06	Shai Meiri, unpublished
Bradypodion occidentale	Squamata	Chamaeleonidae	mainland	1.32	Shai Meiri, unpublished
Bradypodion pumilum	Squamata	Chamaeleonidae	mainland	1.4	Shai Meiri, unpublished
Bradypodion setaroi	Squamata	Chamaeleonidae	mainland	0.98	Shai Meiri, unpublished
Bradypodion taeniabronchum	Squamata	Chamaeleonidae	mainland	0.96	Shai Meiri, unpublished
Bradypodion thamnobates	Squamata	Chamaeleonidae	mainland	1.4	Shai Meiri, unpublished
Bradypodion transvaalense	Squamata	Chamaeleonidae	mainland	1.19	Shai Meiri, unpublished
Bradypodion ventrale	Squamata	Chamaeleonidae	mainland	1.39	Shai Meiri, unpublished
Brookesia antakarana	Squamata	Chamaeleonidae	insular endemic	0.78	Shai Meiri, unpublished
Brookesia bekolosy	Squamata	Chamaeleonidae	insular endemic	0.11	Shai Meiri, unpublished
Brookesia betschi	Squamata	Chamaeleonidae	insular endemic	0.35	Shai Meiri, unpublished
Brookesia bonsi	Squamata	Chamaeleonidae	insular endemic	0.24	Shai Meiri, unpublished
Brookesia brunoi	Squamata	Chamaeleonidae	insular endemic	0.38	Shai Meiri, unpublished
Brookesia brygooi	Squamata	Chamaeleonidae	insular endemic	0.6	Shai Meiri, unpublished
Brookesia confidens	Squamata	Chamaeleonidae	insular endemic	-0.37	Shai Meiri, unpublished
Brookesia decaryi	Squamata	Chamaeleonidae	insular endemic	0.62	Shai Meiri, unpublished
Brookesia dentata	Squamata	Chamaeleonidae	insular endemic	-0.35	Shai Meiri, unpublished
Brookesia desperata	Squamata	Chamaeleonidae	insular endemic	-0.04	Shai Meiri, unpublished
Brookesia ebenaui	Squamata	Chamaeleonidae	insular endemic	0.6	Shai Meiri, unpublished
Brookesia exarmata	Squamata	Chamaeleonidae	insular endemic	-0.18	Shai Meiri, unpublished
Brookesia griveaudi	Squamata	Chamaeleonidae	insular endemic	0.84	Shai Meiri, unpublished
Brookesia karchei	Squamata	Chamaeleonidae	insular endemic	-0.01	Shai Meiri, unpublished
Brookesia lambertoni	Squamata	Chamaeleonidae	insular endemic	0.41	Shai Meiri, unpublished
Brookesia lineata	Squamata	Chamaeleonidae	insular endemic	0.43	Shai Meiri, unpublished
Brookesia micra	Squamata	Chamaeleonidae	insular endemic	-0.52	Shai Meiri, unpublished
Brookesia minima	Squamata	Chamaeleonidae	insular endemic	-0.25	Shai Meiri, unpublished
Brookesia perarmata	Squamata	Chamaeleonidae	insular endemic	0.88	Shai Meiri, unpublished
Brookesia peyrierasi	Squamata	Chamaeleonidae	insular endemic	-0.14	Shai Meiri, unpublished
Brookesia ramanantsoai	Squamata	Chamaeleonidae	insular endemic	-0.23	Shai Meiri, unpublished
Brookesia stumpffi	Squamata	Chamaeleonidae	insular endemic	0.71	Shai Meiri, unpublished
Brookesia superciliaris	Squamata	Chamaeleonidae	insular endemic	0.65	Shai Meiri, unpublished
Brookesia therezieni	Squamata	Chamaeleonidae	insular endemic	0.62	Shai Meiri, unpublished
Brookesia thieli	Squamata	Chamaeleonidae	insular endemic	0.43	Shai Meiri, unpublished
Brookesia tristis	Squamata	Chamaeleonidae	insular endemic	-0.31	Shai Meiri, unpublished
Brookesia tuberculata	Squamata	Chamaeleonidae	insular endemic	-0.42	Shai Meiri, unpublished
Brookesia vadoni	Squamata	Chamaeleonidae	insular endemic	0.14	Shai Meiri, unpublished
Brookesia valerieae	Squamata	Chamaeleonidae	insular endemic	0.62	Shai Meiri, unpublished
Calumma amber	Squamata	Chamaeleonidae	insular endemic	1.49	Shai Meiri, unpublished
Calumma ambreense	Squamata	Chamaeleonidae	insular endemic	2.01	Shai Meiri, unpublished
Calumma andringitraense	Squamata	Chamaeleonidae	insular endemic	0.81	Shai Meiri, unpublished
Calumma boettgeri	Squamata	Chamaeleonidae	insular endemic	0.75	Shai Meiri, unpublished
Calumma brevicorne	Squamata	Chamaeleonidae	insular endemic	1.98	Shai Meiri, unpublished
Calumma capuroni	Squamata	Chamaeleonidae	insular endemic	1.24	Shai Meiri, unpublished
Calumma crypticum	Squamata	Chamaeleonidae	insular endemic	1.53	Shai Meiri, unpublished
Calumma cucullatum	Squamata	Chamaeleonidae	insular endemic	2.11	Shai Meiri, unpublished
Calumma fallax	Squamata	Chamaeleonidae	insular endemic	0.57	Shai Meiri, unpublished
Calumma furcifer	Squamata	Chamaeleonidae	insular endemic	0.98	Shai Meiri, unpublished
Calumma gallus	Squamata	Chamaeleonidae	insular endemic	0.77	Shai Meiri, unpublished
Calumma gastrotaenia	Squamata	Chamaeleonidae	insular endemic	1	Shai Meiri, unpublished
Calumma glawi	Squamata	Chamaeleonidae	insular endemic	0.91	Shai Meiri, unpublished
Calumma globifer	Squamata	Chamaeleonidae	insular endemic	2.09	Shai Meiri, unpublished
Calumma guibei	Squamata	Chamaeleonidae	insular endemic	0.67	Shai Meiri, unpublished
Calumma guillaumeti	Squamata	Chamaeleonidae	insular endemic	0.73	Shai Meiri, unpublished
Calumma hafahafa	Squamata	Chamaeleonidae	insular endemic	1.47	Shai Meiri, unpublished
Calumma hilleniusi	Squamata	Chamaeleonidae	insular endemic	1	Shai Meiri, unpublished
Calumma jejy	Squamata	Chamaeleonidae	insular endemic	1.32	Shai Meiri, unpublished
Calumma malthe	Squamata	Chamaeleonidae	insular endemic	1.71	Shai Meiri, unpublished
Calumma marojezense	Squamata	Chamaeleonidae	insular endemic	1.01	Shai Meiri, unpublished
Calumma nasutum	Squamata	Chamaeleonidae	insular endemic	0.56	Shai Meiri, unpublished
Calumma oshaughnessyi	Squamata	Chamaeleonidae	insular endemic	2.05	Shai Meiri, unpublished
Calumma parsonii	Squamata	Chamaeleonidae	insular endemic	2.64	Shai Meiri, unpublished
Calumma peltierorum	Squamata	Chamaeleonidae	insular endemic	1.47	Shai Meiri, unpublished
Calumma peyrierasi	Squamata	Chamaeleonidae	insular endemic	0.7	Shai Meiri, unpublished
Calumma tarzan	Squamata	Chamaeleonidae	insular endemic	0.99	Shai Meiri, unpublished
Calumma tsaratananense	Squamata	Chamaeleonidae	insular endemic	0.84	Shai Meiri, unpublished
Calumma tsycorne	Squamata	Chamaeleonidae	insular endemic	1.61	Shai Meiri, unpublished
Calumma vatosoa	Squamata	Chamaeleonidae	insular endemic	0.77	Shai Meiri, unpublished
Calumma vencesi	Squamata	Chamaeleonidae	insular endemic	1	Shai Meiri, unpublished
Calumma vohibola	Squamata	Chamaeleonidae	insular endemic	0.55	Shai Meiri, unpublished
Chamaeleo africanus	Squamata	Chamaeleonidae	mainland	2.17	Shai Meiri, unpublished
Chamaeleo anchietae	Squamata	Chamaeleonidae	mainland	1.42	Shai Meiri, unpublished
Chamaeleo arabicus	Squamata	Chamaeleonidae	mainland	2.33	Shai Meiri, unpublished
Chamaeleo calcaricarens	Squamata	Chamaeleonidae	mainland	1.83	Shai Meiri, unpublished
Chamaeleo calyptratus	Squamata	Chamaeleonidae	mainland	2.38	Shai Meiri, unpublished
Chamaeleo chamaeleon	Squamata	Chamaeleonidae	mainland	1.98	Shai Meiri, unpublished
Chamaeleo dilepis	Squamata	Chamaeleonidae	mainland	2.14	Shai Meiri, unpublished
Chamaeleo gracilis	Squamata	Chamaeleonidae	mainland	2.11	Shai Meiri, unpublished
Chamaeleo laevigatus	Squamata	Chamaeleonidae	mainland	1.83	Shai Meiri, unpublished
Chamaeleo monachus	Squamata	Chamaeleonidae	insular endemic	2.01	Shai Meiri, unpublished
Chamaeleo namaquensis	Squamata	Chamaeleonidae	mainland	1.91	Shai Meiri, unpublished
Chamaeleo necasi	Squamata	Chamaeleonidae	mainland	1.58	Shai Meiri, unpublished
Chamaeleo senegalensis	Squamata	Chamaeleonidae	mainland	1.85	Shai Meiri, unpublished
Chamaeleo zeylanicus	Squamata	Chamaeleonidae	mainland	2.36	Shai Meiri, unpublished
Furcifer angeli	Squamata	Chamaeleonidae	insular endemic	1.91	Shai Meiri, unpublished
Furcifer antimena	Squamata	Chamaeleonidae	insular endemic	1.98	Shai Meiri, unpublished
Furcifer balteatus	Squamata	Chamaeleonidae	insular endemic	2.01	Shai Meiri, unpublished
Furcifer belalandaensis	Squamata	Chamaeleonidae	insular endemic	1.58	Shai Meiri, unpublished
Furcifer bifidus	Squamata	Chamaeleonidae	insular endemic	2.17	Shai Meiri, unpublished
Furcifer campani	Squamata	Chamaeleonidae	insular endemic	0.95	Shai Meiri, unpublished
Furcifer cephalolepis	Squamata	Chamaeleonidae	insular endemic	1.06	Shai Meiri, unpublished
Furcifer labordi	Squamata	Chamaeleonidae	insular endemic	1.81	Shai Meiri, unpublished
Furcifer lateralis	Squamata	Chamaeleonidae	insular endemic	1.75	Shai Meiri, unpublished
Furcifer major	Squamata	Chamaeleonidae	insular endemic	1.55	Shai Meiri, unpublished
Furcifer minor	Squamata	Chamaeleonidae	insular endemic	1.36	Shai Meiri, unpublished
Furcifer nicosiai	Squamata	Chamaeleonidae	insular endemic	1.8	Shai Meiri, unpublished
Furcifer oustaleti	Squamata	Chamaeleonidae	insular endemic	2.64	Shai Meiri, unpublished
Furcifer pardalis	Squamata	Chamaeleonidae	insular endemic	2.43	Shai Meiri, unpublished
Furcifer petteri	Squamata	Chamaeleonidae	insular endemic	1.24	Shai Meiri, unpublished
Furcifer polleni	Squamata	Chamaeleonidae	insular endemic	1.41	Shai Meiri, unpublished
Furcifer rhinoceratus	Squamata	Chamaeleonidae	insular endemic	1.78	Shai Meiri, unpublished
Furcifer timoni	Squamata	Chamaeleonidae	insular endemic	1.32	Shai Meiri, unpublished
Furcifer tuzetae	Squamata	Chamaeleonidae	insular endemic	2	Shai Meiri, unpublished
Furcifer verrucosus	Squamata	Chamaeleonidae	insular endemic	2.5	Shai Meiri, unpublished
Furcifer viridis	Squamata	Chamaeleonidae	insular endemic	1.58	Shai Meiri, unpublished
Furcifer willsii	Squamata	Chamaeleonidae	insular endemic	1.13	Shai Meiri, unpublished
Kinyongia adolfifriderici	Squamata	Chamaeleonidae	mainland	0.88	Shai Meiri, unpublished
Kinyongia asheorum	Squamata	Chamaeleonidae	mainland	1.27	Shai Meiri, unpublished
Kinyongia boehmei	Squamata	Chamaeleonidae	mainland	1.33	Shai Meiri, unpublished
Kinyongia carpenteri	Squamata	Chamaeleonidae	mainland	1.53	Shai Meiri, unpublished
Kinyongia excubitor	Squamata	Chamaeleonidae	mainland	1.06	Shai Meiri, unpublished
Kinyongia fischeri	Squamata	Chamaeleonidae	mainland	2.17	Shai Meiri, unpublished
Kinyongia gyrolepis	Squamata	Chamaeleonidae	mainland	0.97	Shai Meiri, unpublished
Kinyongia magomberae	Squamata	Chamaeleonidae	mainland	0.98	Shai Meiri, unpublished
Kinyongia matschiei	Squamata	Chamaeleonidae	mainland	1.89	Shai Meiri, unpublished
Kinyongia multituberculata	Squamata	Chamaeleonidae	mainland	1.73	Shai Meiri, unpublished
Kinyongia mulyai	Squamata	Chamaeleonidae	mainland	juveniles_only	NA
Kinyongia oxyrhina	Squamata	Chamaeleonidae	mainland	0.98	Shai Meiri, unpublished
Kinyongia tavetana	Squamata	Chamaeleonidae	mainland	1.33	Shai Meiri, unpublished
Kinyongia tenuis	Squamata	Chamaeleonidae	mainland	0.95	Shai Meiri, unpublished
Kinyongia uluguruensis	Squamata	Chamaeleonidae	mainland	1.28	Shai Meiri, unpublished
Kinyongia uthmoelleri	Squamata	Chamaeleonidae	mainland	1.28	Shai Meiri, unpublished
Kinyongia vanheygeni	Squamata	Chamaeleonidae	mainland	0.88	Shai Meiri, unpublished
Kinyongia vosseleri	Squamata	Chamaeleonidae	mainland	1.57	Shai Meiri, unpublished
Kinyongia xenorhina	Squamata	Chamaeleonidae	mainland	1.4	Shai Meiri, unpublished
Nadzikambia baylissi	Squamata	Chamaeleonidae	mainland	1.1	Shai Meiri, unpublished
Nadzikambia mlanjensis	Squamata	Chamaeleonidae	mainland	1.16	Shai Meiri, unpublished
Palleon lolontany	Squamata	Chamaeleonidae	insular endemic	0.04	Shai Meiri, unpublished
Palleon nasus	Squamata	Chamaeleonidae	insular endemic	0.53	Shai Meiri, unpublished
Rhampholeon acuminatus	Squamata	Chamaeleonidae	mainland	0.71	Shai Meiri, unpublished
Rhampholeon beraduccii	Squamata	Chamaeleonidae	mainland	-0.12	Shai Meiri, unpublished
Rhampholeon boulengeri	Squamata	Chamaeleonidae	mainland	0.81	Shai Meiri, unpublished
Rhampholeon bruessoworum	Squamata	Chamaeleonidae	mainland	0.5	Shai Meiri, unpublished
Rhampholeon chapmanorum	Squamata	Chamaeleonidae	mainland	0.6	Shai Meiri, unpublished
Rhampholeon gorongosae	Squamata	Chamaeleonidae	mainland	0.96	Shai Meiri, unpublished
Rhampholeon hattinghi	Squamata	Chamaeleonidae	mainland	0.69	Shai Meiri, unpublished
Rhampholeon marshalli	Squamata	Chamaeleonidae	mainland	1	Shai Meiri, unpublished
Rhampholeon maspictus	Squamata	Chamaeleonidae	mainland	0.88	Shai Meiri, unpublished
Rhampholeon moyeri	Squamata	Chamaeleonidae	mainland	0.59	Shai Meiri, unpublished
Rhampholeon nchisiensis	Squamata	Chamaeleonidae	mainland	0.9	Shai Meiri, unpublished
Rhampholeon nebulauctor	Squamata	Chamaeleonidae	mainland	0.53	Shai Meiri, unpublished
Rhampholeon platyceps	Squamata	Chamaeleonidae	mainland	0.95	Shai Meiri, unpublished
Rhampholeon spectrum	Squamata	Chamaeleonidae	mainland	0.79	Shai Meiri, unpublished
Rhampholeon spinosus	Squamata	Chamaeleonidae	mainland	0.58	Shai Meiri, unpublished
Rhampholeon temporalis	Squamata	Chamaeleonidae	mainland	0.56	Shai Meiri, unpublished
Rhampholeon tilburyi	Squamata	Chamaeleonidae	mainland	0.94	Shai Meiri, unpublished
Rhampholeon uluguruensis	Squamata	Chamaeleonidae	mainland	0.56	Shai Meiri, unpublished
Rhampholeon viridis	Squamata	Chamaeleonidae	mainland	0.48	Shai Meiri, unpublished
Rieppeleon brachyurus	Squamata	Chamaeleonidae	mainland	0.56	Shai Meiri, unpublished
Rieppeleon brevicaudatus	Squamata	Chamaeleonidae	mainland	1.03	Shai Meiri, unpublished
Rieppeleon kerstenii	Squamata	Chamaeleonidae	mainland	0.96	Shai Meiri, unpublished
Trioceros affinis	Squamata	Chamaeleonidae	mainland	1.12	Shai Meiri, unpublished
Trioceros balebicornutus	Squamata	Chamaeleonidae	mainland	1.04	Shai Meiri, unpublished
Trioceros bitaeniatus	Squamata	Chamaeleonidae	mainland	1.27	Shai Meiri, unpublished
Trioceros camerunensis	Squamata	Chamaeleonidae	mainland	1.24	Shai Meiri, unpublished
Trioceros chapini	Squamata	Chamaeleonidae	mainland	1.1	Shai Meiri, unpublished
Trioceros conirostratus	Squamata	Chamaeleonidae	mainland	1.15	Shai Meiri, unpublished
Trioceros cristatus	Squamata	Chamaeleonidae	mainland	1.91	Shai Meiri, unpublished
Trioceros deremensis	Squamata	Chamaeleonidae	mainland	1.95	Shai Meiri, unpublished
Trioceros ellioti	Squamata	Chamaeleonidae	mainland	1.33	Shai Meiri, unpublished
Trioceros feae	Squamata	Chamaeleonidae	insular endemic	1.41	Shai Meiri, unpublished
Trioceros fuelleborni	Squamata	Chamaeleonidae	mainland	1.42	Shai Meiri, unpublished
Trioceros goetzei	Squamata	Chamaeleonidae	mainland	1.3	Shai Meiri, unpublished
Trioceros hanangensis	Squamata	Chamaeleonidae	mainland	1.04	Shai Meiri, unpublished
Trioceros harennae	Squamata	Chamaeleonidae	mainland	1.02	Shai Meiri, unpublished
Trioceros hoehnelii	Squamata	Chamaeleonidae	mainland	1.47	Shai Meiri, unpublished
Trioceros incornutus	Squamata	Chamaeleonidae	mainland	1.28	Shai Meiri, unpublished
Trioceros ituriensis	Squamata	Chamaeleonidae	mainland	1.67	Shai Meiri, unpublished
Trioceros jacksonii	Squamata	Chamaeleonidae	mainland	1.96	Shai Meiri, unpublished
Trioceros johnstoni	Squamata	Chamaeleonidae	mainland	1.67	Shai Meiri, unpublished
Trioceros kinangopensis	Squamata	Chamaeleonidae	mainland	0.83	Shai Meiri, unpublished
Trioceros kinetensis	Squamata	Chamaeleonidae	mainland	0.93	Shai Meiri, unpublished
Trioceros laterispinis	Squamata	Chamaeleonidae	mainland	1.09	Shai Meiri, unpublished
Trioceros marsabitensis	Squamata	Chamaeleonidae	mainland	1.19	Shai Meiri, unpublished
Trioceros melleri	Squamata	Chamaeleonidae	mainland	2.59	Shai Meiri, unpublished
Trioceros montium	Squamata	Chamaeleonidae	mainland	1.59	Shai Meiri, unpublished
Trioceros narraioca	Squamata	Chamaeleonidae	mainland	1.19	Shai Meiri, unpublished
Trioceros ntunte	Squamata	Chamaeleonidae	mainland	1.09	Shai Meiri, unpublished
Trioceros nyirit	Squamata	Chamaeleonidae	mainland	1.25	Shai Meiri, unpublished
Trioceros oweni	Squamata	Chamaeleonidae	mainland	1.82	Shai Meiri, unpublished
Trioceros perreti	Squamata	Chamaeleonidae	mainland	1.19	Shai Meiri, unpublished
Trioceros pfefferi	Squamata	Chamaeleonidae	mainland	1.3	Shai Meiri, unpublished
Trioceros quadricornis	Squamata	Chamaeleonidae	mainland	1.97	Shai Meiri, unpublished
Trioceros rudis	Squamata	Chamaeleonidae	mainland	1.03	Shai Meiri, unpublished
Trioceros schoutedeni	Squamata	Chamaeleonidae	mainland	0.84	Shai Meiri, unpublished
Trioceros schubotzi	Squamata	Chamaeleonidae	mainland	1.15	Shai Meiri, unpublished
Trioceros serratus	Squamata	Chamaeleonidae	mainland	1.27	Shai Meiri, unpublished
Trioceros sternfeldi	Squamata	Chamaeleonidae	mainland	1.21	Shai Meiri, unpublished
Trioceros tempeli	Squamata	Chamaeleonidae	mainland	1.51	Shai Meiri, unpublished
Trioceros werneri	Squamata	Chamaeleonidae	mainland	1.4	Shai Meiri, unpublished
Trioceros wiedersheimi	Squamata	Chamaeleonidae	mainland	1.37	Shai Meiri, unpublished
Aeluroglena cucullata	Squamata	Colubridae	mainland	0.99	Feldman et al. 2016
Ahaetulla dispar	Squamata	Colubridae	mainland	1.81	Feldman et al. 2016
Ahaetulla fasciolata	Squamata	Colubridae	mainland	2.65	Feldman et al. 2016
Ahaetulla fronticincta	Squamata	Colubridae	mainland	2.05	Feldman et al. 2016
Ahaetulla mycterizans	Squamata	Colubridae	mainland	2.15	Feldman et al. 2016
Ahaetulla nasuta	Squamata	Colubridae	mainland/insular endemic (Mallik et al. 2020)	2.83	Feldman et al. 2016
Ahaetulla perroteti	Squamata	Colubridae	mainland	1.49	Feldman et al. 2016
Ahaetulla prasina	Squamata	Colubridae	mainland	2.82	Feldman et al. 2016
Ahaetulla pulverulenta	Squamata	Colubridae	mainland	2.67	total length from Feldman et al. 2016; SVL from Mallik et al. 2020
Aprosdoketophis andreonei	Squamata	Colubridae	mainland	1.04	Feldman et al. 2016
Archelaphe bella	Squamata	Colubridae	mainland	2.64	Chen et al. 2019	conversion equation: Colubridae, SVL, Feldman et al. 2016
Argyrogena fasciolata	Squamata	Colubridae	mainland	2.4	Feldman et al. 2016
Argyrogena vittacaudata	Squamata	Colubridae	mainland	0.8	Feldman et al. 2016
Arizona elegans	Squamata	Colubridae	mainland	2.7	Feldman et al. 2016
Bamanophis dorri	Squamata	Colubridae	mainland	2.06	Feldman et al. 2016
Blythia reticulata	Squamata	Colubridae	mainland	1.34	Feldman et al. 2016
Bogertophis rosaliae	Squamata	Colubridae	mainland	2.53	Feldman et al. 2016
Bogertophis subocularis	Squamata	Colubridae	mainland	2.64	Feldman et al. 2016
Boiga andamanensis	Squamata	Colubridae	insular endemic	2.51	Feldman et al. 2016
Boiga angulata	Squamata	Colubridae	insular endemic	2.5	Feldman et al. 2016
Boiga barnesii	Squamata	Colubridae	insular endemic	1.51	Feldman et al. 2016
Boiga beddomei	Squamata	Colubridae	mainland	2.3	Feldman et al. 2016
Boiga bengkuluensis	Squamata	Colubridae	mainland	2.64	Feldman et al. 2016
Boiga bourreti	Squamata	Colubridae	mainland	2.23	Feldman et al. 2016
Boiga ceylonensis	Squamata	Colubridae	mainland	2.38	Feldman et al. 2016
Boiga cyanea	Squamata	Colubridae	mainland	2.76	Feldman et al. 2016
Boiga cynodon	Squamata	Colubridae	mainland	3.19	Feldman et al. 2016
Boiga dendrophila	Squamata	Colubridae	mainland	3.08	Feldman et al. 2016
Boiga dightoni	Squamata	Colubridae	mainland	2.17	Feldman et al. 2016
Boiga drapiezii	Squamata	Colubridae	mainland	2.89	Feldman et al. 2016
Boiga flaviviridis	Squamata	Colubridae	mainland	2.07	Feldman et al. 2016
Boiga forsteni	Squamata	Colubridae	mainland	2.99	Feldman et al. 2016
Boiga guangxiensis	Squamata	Colubridae	mainland	2.83	Feldman et al. 2016
Boiga hoeseli	Squamata	Colubridae	insular endemic	2.59	Feldman et al. 2016
Boiga irregularis	Squamata	Colubridae	mainland	2.94	Feldman et al. 2016
Boiga jaspidea	Squamata	Colubridae	mainland	2.52	Feldman et al. 2016
Boiga kraepelini	Squamata	Colubridae	mainland	2.53	Feldman et al. 2016
Boiga multifasciata	Squamata	Colubridae	mainland	2.23	Feldman et al. 2016
Boiga multomaculata	Squamata	Colubridae	mainland	2.78	Feldman et al. 2016
Boiga nigriceps	Squamata	Colubridae	mainland	2.83	Feldman et al. 2016
Boiga nuchalis	Squamata	Colubridae	mainland	2.27	Feldman et al. 2016
Boiga ochracea	Squamata	Colubridae	mainland	2.17	Feldman et al. 2016
Boiga philippina	Squamata	Colubridae	insular endemic	2.54	Feldman et al. 2016
Boiga quincunciata	Squamata	Colubridae	mainland	2.55	Feldman et al. 2016
Boiga saengsomi	Squamata	Colubridae	mainland	2.89	Feldman et al. 2016
Boiga schultzei	Squamata	Colubridae	insular endemic	2.38	Feldman et al. 2016
Boiga siamensis	Squamata	Colubridae	mainland	2.65	Feldman et al. 2016
Boiga tanahjampeana	Squamata	Colubridae	insular endemic	2.76	Feldman et al. 2016
Boiga trigonata	Squamata	Colubridae	mainland	2.32	Feldman et al. 2016
Boiga wallachi	Squamata	Colubridae	insular endemic	2.52	Feldman et al. 2016
Calamaria abramovi	Squamata	Colubridae	mainland	1.26	Feldman et al. 2016
Calamaria abstrusa	Squamata	Colubridae	insular endemic	0.34	Feldman et al. 2016
Calamaria acutirostris	Squamata	Colubridae	insular endemic	1.19	Feldman et al. 2016
Calamaria albiventer	Squamata	Colubridae	mainland	0.94	Feldman et al. 2016
Calamaria alidae	Squamata	Colubridae	insular endemic	0.7	Feldman et al. 2016
Calamaria apraeocularis	Squamata	Colubridae	insular endemic	0.67	Feldman et al. 2016
Calamaria banggaiensis	Squamata	Colubridae	insular endemic	0.3	Feldman et al. 2016
Calamaria battersbyi	Squamata	Colubridae	insular endemic	1.98	Feldman et al. 2016
Calamaria bicolor	Squamata	Colubridae	insular endemic	1.19	Feldman et al. 2016
Calamaria bitorques	Squamata	Colubridae	insular endemic	1.11	Feldman et al. 2016
Calamaria boesemani	Squamata	Colubridae	insular endemic	-0.27	Feldman et al. 2016
Calamaria borneensis	Squamata	Colubridae	insular endemic	0.98	Feldman et al. 2016
Calamaria brongersmai	Squamata	Colubridae	insular endemic	0.45	Feldman et al. 2016
Calamaria buchi	Squamata	Colubridae	mainland	1.23	Feldman et al. 2016
Calamaria butonensis	Squamata	Colubridae	insular endemic	0.52	Feldman et al. 2016
Calamaria ceramensis	Squamata	Colubridae	insular endemic	0.67	Feldman et al. 2016
Calamaria concolor	Squamata	Colubridae	mainland	1.46	Feldman et al. 2016
Calamaria crassa	Squamata	Colubridae	insular endemic	1.15	Feldman et al. 2016
Calamaria curta	Squamata	Colubridae	insular endemic	0.78	Feldman et al. 2016
Calamaria doederleini	Squamata	Colubridae	insular endemic	0.7	Feldman et al. 2016
Calamaria eiselti	Squamata	Colubridae	insular endemic	1.12	Feldman et al. 2016
Calamaria everetti	Squamata	Colubridae	insular endemic	0.85	Feldman et al. 2016
Calamaria forcarti	Squamata	Colubridae	insular endemic	0.7	Feldman et al. 2016
Calamaria gervaisii	Squamata	Colubridae	insular endemic	0.76	Feldman et al. 2016
Calamaria gialaiensis	Squamata	Colubridae	mainland	1.37	Feldman et al. 2016
Calamaria grabowskyi	Squamata	Colubridae	insular endemic	1.24	Feldman et al. 2016
Calamaria gracillima	Squamata	Colubridae	insular endemic	0.7	Feldman et al. 2016
Calamaria griswoldi	Squamata	Colubridae	insular endemic	1.28	Feldman et al. 2016
Calamaria hilleniusi	Squamata	Colubridae	insular endemic	0.97	Feldman et al. 2016
Calamaria ingeri	Squamata	Colubridae	insular endemic	0.16	Feldman et al. 2016
Calamaria javanica	Squamata	Colubridae	insular endemic	0.25	Feldman et al. 2016
Calamaria joloensis	Squamata	Colubridae	insular endemic	1.03	Feldman et al. 2016
Calamaria lateralis	Squamata	Colubridae	insular endemic	0.7	Feldman et al. 2016
Calamaria lautensis	Squamata	Colubridae	insular endemic	0.66	Feldman et al. 2016
Calamaria leucogaster	Squamata	Colubridae	mainland	0.41	Feldman et al. 2016
Calamaria linnaei	Squamata	Colubridae	insular endemic	1.06	Feldman et al. 2016
Calamaria longirostris	Squamata	Colubridae	insular endemic	0.46	Feldman et al. 2016
Calamaria lovii	Squamata	Colubridae	mainland	0.8	Feldman et al. 2016
Calamaria lumbricoidea	Squamata	Colubridae	mainland	1.58	Feldman et al. 2016
Calamaria lumholtzi	Squamata	Colubridae	insular endemic	0.35	Feldman et al. 2016
Calamaria margaritophora	Squamata	Colubridae	insular endemic	0.94	Feldman et al. 2016
Calamaria mecheli	Squamata	Colubridae	insular endemic	0.54	Feldman et al. 2016
Calamaria melanota	Squamata	Colubridae	insular endemic	1.61	Sidik et al. 2018	conversion equation: Colubridae, total length, Feldman et al. 2016
Calamaria modesta	Squamata	Colubridae	insular endemic	1.19	Feldman et al. 2016
Calamaria muelleri	Squamata	Colubridae	insular endemic	0.94	Feldman et al. 2016
Calamaria nuchalis	Squamata	Colubridae	insular endemic	0.7	Feldman et al. 2016
Calamaria pavimentata	Squamata	Colubridae	mainland	1.28	Feldman et al. 2016
Calamaria pfefferi	Squamata	Colubridae	insular endemic	0.29	Feldman et al. 2016
Calamaria prakkei	Squamata	Colubridae	insular endemic	0.58	Feldman et al. 2016
Calamaria rebentischi	Squamata	Colubridae	insular endemic	0.63	Feldman et al. 2016
Calamaria sangi	Squamata	Colubridae	mainland	0.98	Feldman et al. 2016
Calamaria schlegeli	Squamata	Colubridae	mainland	1.21	Feldman et al. 2016
Calamaria schmidti	Squamata	Colubridae	insular endemic	0.67	Feldman et al. 2016
Calamaria septentrionalis	Squamata	Colubridae	mainland	1.19	Feldman et al. 2016
Calamaria suluensis	Squamata	Colubridae	insular endemic	0.74	Feldman et al. 2016
Calamaria sumatrana	Squamata	Colubridae	insular endemic	0.58	Feldman et al. 2016
Calamaria thanhi	Squamata	Colubridae	mainland	1.2	Feldman et al. 2016
Calamaria ulmeri	Squamata	Colubridae	insular endemic	0.67	Feldman et al. 2016
Calamaria virgulata	Squamata	Colubridae	insular endemic	0.98	Feldman et al. 2016
Calamaria yunnanensis	Squamata	Colubridae	mainland	0.95	Feldman et al. 2016
Calamorhabdium acuticeps	Squamata	Colubridae	insular endemic	-0.36	Feldman et al. 2016
Calamorhabdium kuekenthali	Squamata	Colubridae	insular endemic	0.32	Feldman et al. 2016
Cemophora coccinea	Squamata	Colubridae	mainland	1.86	Feldman et al. 2016
Chapinophis xanthocheilus	Squamata	Colubridae	mainland	1.49	Feldman et al. 2016
Chironius bicarinatus	Squamata	Colubridae	mainland	2.72	Entiauspe-Neto et al. 2020 & Feldman et al. 2016 (SVL and total length, respectively)	conversion equation: Colubridae, total length, Feldman et al. 2016
Chironius carinatus	Squamata	Colubridae	mainland	2.86	Feldman et al. 2016
Chironius challenger	Squamata	Colubridae	mainland	2	Feldman et al. 2016
Chironius diamantina	Squamata	Colubridae	mainland	2.23	Feldman et al. 2016
Chironius exoletus	Squamata	Colubridae	mainland	2.55	Feldman et al. 2016
Chironius flavolineatus	Squamata	Colubridae	mainland	2.27	Feldman et al. 2016
Chironius flavopictus	Squamata	Colubridae	mainland	2.69	Feldman et al. 2016
Chironius foveatus	Squamata	Colubridae	mainland	2.97	Feldman et al. 2016
Chironius fuscus	Squamata	Colubridae	mainland	2.59	Feldman et al. 2016
Chironius grandisquamis	Squamata	Colubridae	mainland	3.17	Feldman et al. 2016
Chironius laevicollis	Squamata	Colubridae	mainland	2.72	Feldman et al. 2016
Chironius laurenti	Squamata	Colubridae	mainland	2.91	Feldman et al. 2016
Chironius leucometapus	Squamata	Colubridae	mainland	2.5	Feldman et al. 2016
Chironius maculoventris	Squamata	Colubridae	mainland	2.26	Feldman et al. 2016
Chironius monticola	Squamata	Colubridae	mainland	2.52	Feldman et al. 2016
Chironius multiventris	Squamata	Colubridae	mainland	3.13	Feldman et al. 2016
Chironius quadricarinatus	Squamata	Colubridae	mainland	2.27	Feldman et al. 2016
Chironius scurrulus	Squamata	Colubridae	mainland	3.05	Feldman et al. 2016
Chironius septentrionalis	Squamata	Colubridae	mainland	2.74	Feldman et al. 2016
Chironius spixii	Squamata	Colubridae	mainland	2.69	Feldman et al. 2016
Chironius vincenti	Squamata	Colubridae	insular endemic	2.62	Feldman et al. 2016
Chrysopelea ornata	Squamata	Colubridae	mainland	2.69	Feldman et al. 2016
Chrysopelea paradisi	Squamata	Colubridae	mainland	2.52	Feldman et al. 2016
Chrysopelea pelias	Squamata	Colubridae	mainland	1.74	Feldman et al. 2016
Chrysopelea rhodopleuron	Squamata	Colubridae	insular endemic	2.44	Feldman et al. 2016
Chrysopelea taprobanica	Squamata	Colubridae	mainland	2.07	Feldman et al. 2016
Coelognathus enganensis	Squamata	Colubridae	insular endemic	2.46	Feldman et al. 2016
Coelognathus erythrurus	Squamata	Colubridae	insular endemic	2.64	Feldman et al. 2016
Coelognathus flavolineatus	Squamata	Colubridae	mainland	2.72	Feldman et al. 2016
Coelognathus helena	Squamata	Colubridae	mainland	2.64	Feldman et al. 2016
Coelognathus philippinus	Squamata	Colubridae	insular endemic	2.67	Feldman et al. 2016
Coelognathus radiatus	Squamata	Colubridae	mainland	2.99	Feldman et al. 2016
Coelognathus subradiatus	Squamata	Colubridae	insular endemic	2.27	Feldman et al. 2016
Collorhabdium williamsoni	Squamata	Colubridae	mainland	0.74	Feldman et al. 2016
Coluber constrictor	Squamata	Colubridae	mainland	2.78	Feldman et al. 2016
Colubroelaps nguyenvansangi	Squamata	Colubridae	mainland	1.3	Feldman et al. 2016
Conopsis acuta	Squamata	Colubridae	mainland	0.63	Feldman et al. 2016
Conopsis amphisticha	Squamata	Colubridae	mainland	0.7	Feldman et al. 2016
Conopsis biserialis	Squamata	Colubridae	mainland	0.99	Feldman et al. 2016
Conopsis lineata	Squamata	Colubridae	mainland	0.81	Feldman et al. 2016
Conopsis megalodon	Squamata	Colubridae	mainland	0.71	Feldman et al. 2016
Conopsis nasus	Squamata	Colubridae	mainland	1.02	Feldman et al. 2016
Coronella austriaca	Squamata	Colubridae	mainland	1.82	Feldman et al. 2016
Coronella brachyura	Squamata	Colubridae	mainland	1.95	Patel et al. 2015	conversion equation: Colubridae, SVL, Feldman et al. 2016
Coronella girondica	Squamata	Colubridae	mainland	2.02	Meijide 2020	conversion equation: Colubridae, TL, Feldman et al. 2016
Crotaphopeltis barotseensis	Squamata	Colubridae	mainland	1.68	Feldman et al. 2016
Crotaphopeltis braestrupi	Squamata	Colubridae	mainland	1.63	Feldman et al. 2016
Crotaphopeltis degeni	Squamata	Colubridae	mainland	1.51	Feldman et al. 2016
Crotaphopeltis hippocrepis	Squamata	Colubridae	mainland	1.75	Feldman et al. 2016
Crotaphopeltis hotamboeia	Squamata	Colubridae	mainland	1.82	Feldman et al. 2016
Crotaphopeltis tornieri	Squamata	Colubridae	mainland	1.56	Feldman et al. 2016
Cyclocorus lineatus	Squamata	Cyclocoridae	insular endemic	1.31	Feldman et al. 2016
Cyclocorus nuchalis	Squamata	Cyclocoridae	insular endemic	1.17	Feldman et al. 2016
Dasypeltis abyssina	Squamata	Colubridae	mainland	0.76	Feldman et al. 2016
Dasypeltis atra	Squamata	Colubridae	mainland	2.17	Feldman et al. 2016
Dasypeltis confusa	Squamata	Colubridae	mainland	2.07	Feldman et al. 2016
Dasypeltis fasciata	Squamata	Colubridae	mainland	2.22	Feldman et al. 2016
Dasypeltis gansi	Squamata	Colubridae	mainland	2.09	Feldman et al. 2016
Dasypeltis inornata	Squamata	Colubridae	mainland	2.07	Feldman et al. 2016
Dasypeltis latericia	Squamata	Colubridae	mainland	1.82	Feldman et al. 2016
Dasypeltis medici	Squamata	Colubridae	mainland	2.07	Feldman et al. 2016
Dasypeltis palmarum	Squamata	Colubridae	mainland	2.17	Feldman et al. 2016
Dasypeltis parascabra	Squamata	Colubridae	mainland	1.51	Feldman et al. 2016
Dasypeltis sahelensis	Squamata	Colubridae	mainland	1.54	Feldman et al. 2016
Dasypeltis scabra	Squamata	Colubridae	mainland	2.23	Feldman et al. 2016
Dendrelaphis andamanensis	Squamata	Colubridae	insular endemic	2.27	Feldman et al. 2016
Dendrelaphis ashoki	Squamata	Colubridae	mainland	2.1	Feldman et al. 2016
Dendrelaphis bifrenalis	Squamata	Colubridae	mainland	1.95	Feldman et al. 2016
Dendrelaphis biloreatus	Squamata	Colubridae	mainland	1.95	Feldman et al. 2016
Dendrelaphis caudolineatus	Squamata	Colubridae	mainland	2.72	Feldman et al. 2016
Dendrelaphis caudolineolatus	Squamata	Colubridae	mainland	2.52	Feldman et al. 2016
Dendrelaphis chairecacos	Squamata	Colubridae	mainland	2.21	Feldman et al. 2016
Dendrelaphis cyanochloris	Squamata	Colubridae	mainland	2.55	Jiang et al. 2020	conversion equation: Colubridae, SVL, Feldman et al. 2016
Dendrelaphis flavescens	Squamata	Colubridae	insular endemic	2.32	Feldman et al. 2016
Dendrelaphis formosus	Squamata	Colubridae	mainland	2.56	Feldman et al. 2016
Dendrelaphis fuliginosus	Squamata	Colubridae	insular endemic	2.36	Feldman et al. 2016
Dendrelaphis gastrostictus	Squamata	Colubridae	insular endemic	2.19	Feldman et al. 2016
Dendrelaphis girii	Squamata	Colubridae	mainland	2.02	Feldman et al. 2016
Dendrelaphis grandoculis	Squamata	Colubridae	mainland	2.34	Feldman et al. 2016
Dendrelaphis grismeri	Squamata	Colubridae	insular endemic	2.07	Feldman et al. 2016
Dendrelaphis haasi	Squamata	Colubridae	mainland	2.01	Feldman et al. 2016
Dendrelaphis hollinrakei	Squamata	Colubridae	insular endemic	2.27	Feldman et al. 2016
Dendrelaphis humayuni	Squamata	Colubridae	insular endemic	1.86	Feldman et al. 2016
Dendrelaphis inornatus	Squamata	Colubridae	insular endemic	2.27	Feldman et al. 2016
Dendrelaphis kopsteini	Squamata	Colubridae	mainland	2.46	Feldman et al. 2016
Dendrelaphis levitoni	Squamata	Colubridae	insular endemic	2.36	Feldman et al. 2016
Dendrelaphis luzonensis	Squamata	Colubridae	insular endemic	2.65	Feldman et al. 2016
Dendrelaphis marenae	Squamata	Colubridae	insular endemic	2.37	Feldman et al. 2016
Dendrelaphis modestus	Squamata	Colubridae	insular endemic	2.39	Feldman et al. 2016
Dendrelaphis ngansonensis	Squamata	Colubridae	mainland	2.52	Feldman et al. 2016
Dendrelaphis nigroserratus	Squamata	Colubridae	mainland	2.56	Feldman et al. 2016
Dendrelaphis oliveri	Squamata	Colubridae	insular endemic	1.76	Feldman et al. 2016
Dendrelaphis papuensis	Squamata	Colubridae	insular endemic	2.12	Feldman et al. 2016
Dendrelaphis philippinensis	Squamata	Colubridae	insular endemic	2.27	Feldman et al. 2016
Dendrelaphis pictus	Squamata	Colubridae	mainland	2.46	Feldman et al. 2016
Dendrelaphis punctulatus	Squamata	Colubridae	mainland	2.83	Feldman et al. 2016
Dendrelaphis schokari	Squamata	Colubridae	mainland	1.73	Feldman et al. 2016
Dendrelaphis striatus	Squamata	Colubridae	mainland	2.07	Feldman et al. 2016
Dendrelaphis subocularis	Squamata	Colubridae	mainland	2.2	Feldman et al. 2016
Dendrelaphis terrificus	Squamata	Colubridae	insular endemic	2.23	Feldman et al. 2016
Dendrelaphis tristis	Squamata	Colubridae	mainland	2.65	Feldman et al. 2016
Dendrelaphis underwoodi	Squamata	Colubridae	insular endemic	1.95	Feldman et al. 2016
Dendrelaphis walli	Squamata	Colubridae	mainland	1.96	Feldman et al. 2016
Dendrophidion apharocybe	Squamata	Colubridae	mainland	2.12	Feldman et al. 2016
Dendrophidion atlantica	Squamata	Colubridae	mainland	2.23	Feldman et al. 2016
Dendrophidion bivittatus	Squamata	Colubridae	mainland	1.88	Feldman et al. 2016
Dendrophidion boshelli	Squamata	Colubridae	mainland	2.27	Feldman et al. 2016
Dendrophidion brunneum	Squamata	Colubridae	mainland	1.91	Feldman et al. 2016
Dendrophidion clarkii	Squamata	Colubridae	mainland	2.55	Feldman et al. 2016
Dendrophidion crybelum	Squamata	Colubridae	mainland	1.98	Feldman et al. 2016
Dendrophidion dendrophis	Squamata	Colubridae	mainland	2.25	Feldman et al. 2016
Dendrophidion graciliverpa	Squamata	Colubridae	mainland	2.13	Feldman et al. 2016
Dendrophidion nuchale	Squamata	Colubridae	mainland	2.54	Feldman et al. 2016
Dendrophidion paucicarinatum	Squamata	Colubridae	mainland	2.44	Feldman et al. 2016
Dendrophidion percarinatum	Squamata	Colubridae	mainland	2.25	Feldman et al. 2016
Dendrophidion prolixum	Squamata	Colubridae	mainland	2.07	Feldman et al. 2016
Dendrophidion rufiterminorum	Squamata	Colubridae	mainland	2.56	Feldman et al. 2016
Dendrophidion vinitor	Squamata	Colubridae	mainland	2.05	Feldman et al. 2016
Dipsadoboa aulica	Squamata	Colubridae	mainland	1.71	Feldman et al. 2016
Dipsadoboa brevirostris	Squamata	Colubridae	mainland	1.82	Feldman et al. 2016
Dipsadoboa duchesnii	Squamata	Colubridae	mainland	2.44	Feldman et al. 2016
Dipsadoboa flavida	Squamata	Colubridae	mainland	1.56	Feldman et al. 2016
Dipsadoboa shrevei	Squamata	Colubridae	mainland	2.31	Feldman et al. 2016
Dipsadoboa underwoodi	Squamata	Colubridae	mainland	1.52	Feldman et al. 2016
Dipsadoboa unicolor	Squamata	Colubridae	mainland	2.34	Feldman et al. 2016
Dipsadoboa viridis	Squamata	Colubridae	mainland	2.31	Feldman et al. 2016
Dipsadoboa weileri	Squamata	Colubridae	mainland	2.02	Feldman et al. 2016
Dipsadoboa werneri	Squamata	Colubridae	mainland	2.25	Feldman et al. 2016
Dispholidus typus	Squamata	Colubridae	mainland	2.75	Feldman et al. 2016
Dolichophis caspius	Squamata	Colubridae	mainland	3.08	Feldman et al. 2016
Dolichophis jugularis	Squamata	Colubridae	mainland	3.08	Feldman et al. 2016
Dolichophis schmidti	Squamata	Colubridae	mainland	2.59	Feldman et al. 2016
Drymarchon caudomaculatus	Squamata	Colubridae	mainland	2.67	Feldman et al. 2016
Drymarchon corais	Squamata	Colubridae	mainland	3.14	Feldman et al. 2016
Drymarchon couperi	Squamata	Colubridae	mainland	3.13	Feldman et al. 2016
Drymarchon margaritae	Squamata	Colubridae	insular endemic	2.55	Feldman et al. 2016
Drymarchon melanurus	Squamata	Colubridae	mainland	3.26	Feldman et al. 2016
Drymobius chloroticus	Squamata	Colubridae	mainland	2.27	Feldman et al. 2016
Drymobius margaritiferus	Squamata	Colubridae	mainland	2.39	Feldman et al. 2016
Drymobius melanotropis	Squamata	Colubridae	mainland	2.36	Feldman et al. 2016
Drymobius rhombifer	Squamata	Colubridae	mainland	2.33	Feldman et al. 2016
Drymoluber apurimacensis	Squamata	Colubridae	mainland	2.01	Feldman et al. 2016
Drymoluber brazili	Squamata	Colubridae	mainland	2.07	Feldman et al. 2016
Drymoluber dichrous	Squamata	Colubridae	mainland	2.36	Feldman et al. 2016
Dryophiops philippina	Squamata	Colubridae	insular endemic	1.83	Feldman et al. 2016
Dryophiops rubescens	Squamata	Colubridae	mainland	2.27	Feldman et al. 2016
Eirenis aurolineatus	Squamata	Colubridae	mainland	1.26	Feldman et al. 2016
Eirenis barani	Squamata	Colubridae	mainland	1.29	Feldman et al. 2016
Eirenis collaris	Squamata	Colubridae	mainland	1.07	Feldman et al. 2016
Eirenis coronella	Squamata	Colubridae	mainland	0.78	Feldman et al. 2016
Eirenis coronelloides	Squamata	Colubridae	mainland	0.86	Feldman et al. 2016
Eirenis decemlineatus	Squamata	Colubridae	mainland	1.83	Feldman et al. 2016
Eirenis eiselti	Squamata	Colubridae	mainland	1.06	Feldman et al. 2016
Eirenis hakkariensis	Squamata	Colubridae	mainland	1.06	Feldman et al. 2016
Eirenis kermanensis	Squamata	Colubridae	mainland	0.77	Feldman et al. 2016
Eirenis levantinus	Squamata	Colubridae	mainland	1.22	Feldman et al. 2016
Eirenis lineomaculatus	Squamata	Colubridae	mainland	0.8	Feldman et al. 2016
Eirenis medus	Squamata	Colubridae	mainland	0.78	Feldman et al. 2016
Eirenis modestus	Squamata	Colubridae	mainland	1.51	Feldman et al. 2016
Eirenis persicus	Squamata	Colubridae	mainland	2.15	Feldman et al. 2016
Eirenis punctatolineatus	Squamata	Colubridae	mainland	1.51	Feldman et al. 2016
Eirenis rechingeri	Squamata	Colubridae	mainland	0.88	Feldman et al. 2016
Eirenis rothii	Squamata	Colubridae	mainland	0.91	Feldman et al. 2016
Eirenis thospitis	Squamata	Colubridae	mainland	1.39	Feldman et al. 2016
Elaphe anomala	Squamata	Colubridae	mainland	3.5	Chen et al. 2019	conversion equation: Colubridae, SVL, Feldman et al. 2016
Elaphe bimaculata	Squamata	Colubridae	mainland	2.44	Chen et al. 2019	conversion equation: Colubridae, SVL, Feldman et al. 2016
Elaphe carinata	Squamata	Colubridae	mainland	3.08	Feldman et al. 2016
Elaphe climacophora	Squamata	Colubridae	insular endemic	2.83	Feldman et al. 2016
Elaphe davidi	Squamata	Colubridae	mainland	2.82	Chen et al. 2019	conversion equation: Colubridae, SVL, Feldman et al. 2016
Elaphe dione	Squamata	Colubridae	mainland	2.64	Chen et al. 2019	conversion equation: Colubridae, SVL, Feldman et al. 2016
Elaphe quadrivirgata	Squamata	Colubridae	insular endemic	2.52	Feldman et al. 2016
Elaphe quatuorlineata	Squamata	Colubridae	mainland	2.83	Feldman et al. 2016
Elaphe sauromates	Squamata	Colubridae	mainland	2.83	Feldman et al. 2016
Elaphe schrenckii	Squamata	Colubridae	mainland	2.65	Feldman et al. 2016
Elaphe zoigeensis	Squamata	Colubridae	mainland	1.93	Feldman et al. 2016
Elapoidis fusca	Squamata	Colubridae	insular endemic	1.3	Feldman et al. 2016
Etheridgeum pulchrum	Squamata	Colubridae	insular endemic	0.14	Feldman et al. 2016
Euprepiophis conspicillata	Squamata	Colubridae	insular endemic	2.27	Feldman et al. 2016
Euprepiophis mandarinus	Squamata	Colubridae	mainland	2.68	Feldman et al. 2016
Euprepiophis perlaceus	Squamata	Colubridae	mainland	2.31	Feldman et al. 2016
Ficimia hardyi	Squamata	Colubridae	mainland	0.94	Feldman et al. 2016
Ficimia olivacea	Squamata	Colubridae	mainland	1.06	Feldman et al. 2016
Ficimia publia	Squamata	Colubridae	mainland	1.22	Feldman et al. 2016
Ficimia ramirezi	Squamata	Colubridae	mainland	0.79	Feldman et al. 2016
Ficimia ruspator	Squamata	Colubridae	mainland	-0.07	Feldman et al. 2016
Ficimia streckeri	Squamata	Colubridae	mainland	1.27	Feldman et al. 2016
Ficimia variegata	Squamata	Colubridae	mainland	1.16	Feldman et al. 2016
Geagras redimitus	Squamata	Colubridae	mainland	0.47	Feldman et al. 2016
Gongylosoma mukutense	Squamata	Colubridae	insular endemic	1.14	Feldman et al. 2016
Gongylosoma nicobariensis	Squamata	Colubridae	insular endemic	1.16	Feldman et al. 2016
Gonyosoma boulengeri	Squamata	Colubridae	mainland	2.42	Feldman et al. 2016
Gonyosoma jansenii	Squamata	Colubridae	insular endemic	2.99	Feldman et al. 2016
Gonyosoma oxycephalum	Squamata	Colubridae	mainland	3.03	Feldman et al. 2016
Grayia caesar	Squamata	Colubridae	mainland	2.17	Feldman et al. 2016
Grayia ornata	Squamata	Colubridae	mainland	2.14	Feldman et al. 2016
Grayia smithii	Squamata	Colubridae	mainland	1.68	Feldman et al. 2016
Grayia tholloni	Squamata	Colubridae	mainland	2.27	Feldman et al. 2016
Gyalopion canum	Squamata	Colubridae	mainland	1.01	Feldman et al. 2016
Gyalopion quadrangulare	Squamata	Colubridae	mainland	0.92	Feldman et al. 2016
Hapsidophrys lineatus	Squamata	Colubridae	mainland	2.17	Feldman et al. 2016
Hapsidophrys principis	Squamata	Colubridae	insular endemic	2.22	Feldman et al. 2016
Helophis schoutedeni	Squamata	Colubridae (Natricinae)	mainland	1.54	Feldman et al. 2016
Hemerophis socotrae	Squamata	Colubridae	insular endemic	2.5	Feldman et al. 2016
Hemorrhois algirus	Squamata	Colubridae	mainland	2.22	Feldman et al. 2016
Hemorrhois hippocrepis	Squamata	Colubridae	mainland	2.83	Feldman et al. 2016
Hemorrhois nummifer	Squamata	Colubridae	mainland	2.34	Feldman et al. 2016
Hemorrhois ravergieri	Squamata	Colubridae	mainland	2.43	Feldman et al. 2016
Dolichophis andreanus	Squamata	Colubridae	mainland	2.03	Feldman et al. 2016
Hierophis gemonensis	Squamata	Colubridae	mainland	2.34	Feldman et al. 2016
Hierophis viridiflavus	Squamata	Colubridae	mainland	2.59	Feldman et al. 2016
Lampropeltis abnorma	Squamata	Colubridae	mainland	2.62	Feldman et al. 2016
Lampropeltis alterna	Squamata	Colubridae	mainland	2.49	Feldman et al. 2016
Lampropeltis annulata	Squamata	Colubridae	mainland	2.13	Feldman et al. 2016
Lampropeltis californiae	Squamata	Colubridae	mainland	2.83	Feldman et al. 2016
Lampropeltis calligaster	Squamata	Colubridae	mainland	2.46	Feldman et al. 2016
Lampropeltis elapsoides	Squamata	Colubridae	mainland	1.65	Feldman et al. 2016
Lampropeltis extenuata	Squamata	Colubridae	mainland	1.6	Feldman et al. 2016
Lampropeltis gentilis	Squamata	Colubridae	mainland	1.97	Feldman et al. 2016
Lampropeltis getula	Squamata	Colubridae	mainland	2.88	Feldman et al. 2016
Lampropeltis holbrooki	Squamata	Colubridae	mainland	2.73	Feldman et al. 2016
Lampropeltis knoblochi	Squamata	Colubridae	mainland	1.7	Feldman et al. 2016
Lampropeltis mexicana	Squamata	Colubridae	mainland	1.51	Feldman et al. 2016
Lampropeltis micropholis	Squamata	Colubridae	mainland	2.83	Feldman et al. 2016
Lampropeltis nigra	Squamata	Colubridae	mainland	2.5	Feldman et al. 2016
Lampropeltis polyzona	Squamata	Colubridae	mainland	2.51	Feldman et al. 2016
Lampropeltis pyromelana	Squamata	Colubridae	mainland	2.16	Feldman et al. 2016
Lampropeltis ruthveni	Squamata	Colubridae	mainland	1.82	Feldman et al. 2016
Lampropeltis splendida	Squamata	Colubridae	mainland	2.53	Feldman et al. 2016
Lampropeltis triangulum	Squamata	Colubridae	mainland	2.78	Feldman et al. 2016
Lampropeltis webbi	Squamata	Colubridae	mainland	1	Feldman et al. 2016
Lampropeltis zonata	Squamata	Colubridae	mainland	2.3	Feldman et al. 2016
Leptodrymus pulcherrimus	Squamata	Colubridae	mainland	2.04	Feldman et al. 2016
Leptophis ahaetulla	Squamata	Colubridae	mainland	2.96	Feldman et al. 2016
Leptophis coeruleodorsus	Squamata	Colubridae	mainland	2.28	Feldman et al. 2016
Leptophis cupreus	Squamata	Colubridae	mainland	2.38	Feldman et al. 2016
Leptophis depressirostris	Squamata	Colubridae	mainland	2.52	Feldman et al. 2016
Leptophis diplotropis	Squamata	Colubridae	mainland	2.45	Feldman et al. 2016
Leptophis haileyi	Squamata	Colubridae	insular endemic	2.44	Feldman et al. 2016
Leptophis mexicanus	Squamata	Colubridae	mainland	2.33	Feldman et al. 2016
Leptophis modestus	Squamata	Colubridae	mainland	2.67	Feldman et al. 2016
Leptophis nebulosus	Squamata	Colubridae	mainland	1.89	Feldman et al. 2016
Leptophis riveti	Squamata	Colubridae	mainland	2.07	Feldman et al. 2016
Leptophis stimsoni	Squamata	Colubridae	insular endemic	1.49	Feldman et al. 2016
Liopeltis calamaria	Squamata	Colubridae	mainland	1.08	Feldman et al. 2016
Liopeltis frenata	Squamata	Colubridae	mainland	1.77	Feldman et al. 2016
Liopeltis philippina	Squamata	Colubridae	insular endemic	1.56	Feldman et al. 2016
Liopeltis rappi	Squamata	Colubridae	mainland	1.18	Feldman et al. 2016
Liopeltis stoliczkae	Squamata	Colubridae	mainland	1.51	Feldman et al. 2016
Liopeltis tricolor	Squamata	Colubridae	mainland	1.43	Feldman et al. 2016
Lycodon alcalai	Squamata	Colubridae	insular endemic	1.99	Feldman et al. 2016
Lycodon aulicus	Squamata	Colubridae	mainland	2.39	Vyas 2016	conversion equation: Colubridae, SVL, Feldman et al. 2016
Lycodon bibonius	Squamata	Colubridae	insular endemic	juveniles_only	NA
Lycodon butleri	Squamata	Colubridae	mainland	2.07	Feldman et al. 2016
Lycodon capucinus	Squamata	Colubridae	mainland	1.8	Feldman et al. 2016
Lycodon cardamomensis	Squamata	Colubridae	mainland	0.8	Feldman et al. 2016
Lycodon carinatus	Squamata	Colubridae	insular endemic	1.77	Feldman et al. 2016
Lycodon cavernicolus	Squamata	Colubridae	mainland	1.32	Feldman et al. 2016
Lycodon chrysoprateros	Squamata	Colubridae	insular endemic	1.68	Feldman et al. 2016
Lycodon davidi	Squamata	Colubridae	mainland	1.03	Feldman et al. 2016
Lycodon dumerilii	Squamata	Colubridae	insular endemic	1.74	Feldman et al. 2016
Lycodon effraenis	Squamata	Colubridae	mainland	2.07	Feldman et al. 2016
Lycodon fasciatus	Squamata	Colubridae	mainland	1.95	Feldman et al. 2016
Lycodon fausti	Squamata	Colubridae	insular endemic	1.97	Feldman et al. 2016
Lycodon ferroni	Squamata	Colubridae	insular endemic	1.01	Feldman et al. 2016
Lycodon flavicollis	Squamata	Colubridae	mainland	1.4	Feldman et al. 2016
Lycodon flavomaculatus	Squamata	Colubridae	mainland	1.35	Feldman et al. 2016
Lycodon flavozonatus	Squamata	Colubridae	mainland	2.47	Feldman et al. 2016
Lycodon futsingensis	Squamata	Colubridae	mainland	2	Feldman et al. 2016
Lycodon gammiei	Squamata	Colubridae	mainland	2.22	Feldman et al. 2016
Lycodon gongshan	Squamata	Colubridae	mainland	2.03	Feldman et al. 2016
Lycodon hypsirhinoides	Squamata	Colubridae	insular endemic	1.7	Feldman et al. 2016
Lycodon jara	Squamata	Colubridae	mainland	1.41	Feldman et al. 2016
Lycodon kundui	Squamata	Colubridae	mainland	0.42	Feldman et al. 2016
Lycodon laoensis	Squamata	Colubridae	mainland	1.43	Feldman et al. 2016
Lycodon liuchengchaoi	Squamata	Colubridae	mainland	2.3	Chen et al. 2019	conversion equation: Colubridae, SVL, Feldman et al. 2016
Lycodon mackinnoni	Squamata	Colubridae	mainland	0.96	Feldman et al. 2016
Lycodon muelleri	Squamata	Colubridae	insular endemic	1.84	Feldman et al. 2016
Lycodon multifasciatus	Squamata	Colubridae	insular endemic	1.82	Feldman et al. 2016
Lycodon multizonatus	Squamata	Colubridae	mainland	1.62	Feldman et al. 2016
Lycodon ophiophagus	Squamata	Colubridae	mainland	1.96	Feldman et al. 2016
Lycodon orientalis	Squamata	Colubridae	insular endemic	1.68	Feldman et al. 2016
Lycodon paucifasciatus	Squamata	Colubridae	mainland	1.77	Feldman et al. 2016
Lycodon rosozonatus	Squamata	Colubridae	mainland	2.13	Feldman et al. 2016
Lycodon rufozonatus	Squamata	Colubridae	mainland	2.4	Feldman et al. 2016
Lycodon ruhstrati	Squamata	Colubridae	mainland	2.13	Feldman et al. 2016
Lycodon semicarinatus	Squamata	Colubridae	insular endemic	2.65	Feldman et al. 2016
Lycodon septentrionalis	Squamata	Colubridae	mainland	2.92	Chen et al. 2019	conversion equation: Colubridae, SVL, Feldman et al. 2016
Lycodon solivagus	Squamata	Colubridae	insular endemic	1.9	Feldman et al. 2016
Lycodon stormi	Squamata	Colubridae	insular endemic	1.71	Feldman et al. 2016
Lycodon striatus	Squamata	Colubridae	mainland	1.28	Feldman et al. 2016
Lycodon subcinctus	Squamata	Colubridae	mainland	2.25	Feldman et al. 2016
Lycodon synaptor	Squamata	Colubridae	mainland	1.28	Feldman et al. 2016
Lycodon tessellatus	Squamata	Colubridae	insular endemic	0.89	Feldman et al. 2016
Lycodon tiwarii	Squamata	Colubridae	insular endemic	1.55	Feldman et al. 2016
Lycodon travancoricus	Squamata	Colubridae	mainland	1.74	Feldman et al. 2016
Lycodon zawi	Squamata	Colubridae	mainland	1.88	Biakzuala et al. 2020	conversion equation: Colubridae, SVL, Feldman et al. 2016
Lycodon zoosvictoriae	Squamata	Colubridae	mainland	1.35	Feldman et al. 2016
Lytorhynchus diadema	Squamata	Colubridae	mainland	1.16	Feldman et al. 2016
Lytorhynchus gasperetti	Squamata	Colubridae	mainland	1.06	Feldman et al. 2016
Lytorhynchus kennedyi	Squamata	Colubridae	mainland	1	Feldman et al. 2016
Lytorhynchus maynardi	Squamata	Colubridae	mainland	0.6	Feldman et al. 2016
Lytorhynchus paradoxus	Squamata	Colubridae	mainland	1	Feldman et al. 2016
Lytorhynchus ridgewayi	Squamata	Colubridae	mainland	1.5	Feldman et al. 2016
Macrocalamus chanardi	Squamata	Colubridae	mainland	0.99	Quah et al. 2020b	conversion equation: Colubridae, SVL, Feldman et al. 2016
Macrocalamus gentingensis	Squamata	Colubridae	mainland	1.53	Quah et al. 2020b	conversion equation: Colubridae, SVL, Feldman et al. 2016
Macrocalamus jasoni	Squamata	Colubridae	mainland	1.75	Feldman et al. 2016
Macrocalamus lateralis	Squamata	Colubridae	mainland	1.06	Quah et al. 2020b, Feldman et al. 2016 (SVL and total lengt, respectively)
Macrocalamus schulzi	Squamata	Colubridae	mainland	1.06	Quah et al. 2020b
Macrocalamus tweediei	Squamata	Colubridae	mainland	1.3	Feldman et al. 2016
Macrocalamus vogeli	Squamata	Colubridae	mainland	0.25	Feldman et al. 2016
Macroprotodon abubakeri	Squamata	Colubridae	mainland	1.22	Feldman et al. 2016
Macroprotodon brevis	Squamata	Colubridae	mainland	1.3	Feldman et al. 2016
Macroprotodon cucullatus	Squamata	Colubridae	mainland	1.41	Feldman et al. 2016
Macroprotodon mauritanicus	Squamata	Colubridae	mainland	1.48	Feldman et al. 2016
Mastigodryas alternatus	Squamata	Colubridae	mainland	2.52	Feldman et al. 2016
Mastigodryas amarali	Squamata	Colubridae	mainland	2.36	Feldman et al. 2016
Mastigodryas boddaerti	Squamata	Colubridae	mainland	2.52	Feldman et al. 2016
Mastigodryas bruesi	Squamata	Colubridae	insular endemic	2.14	Feldman et al. 2016
Mastigodryas cliftoni	Squamata	Colubridae	mainland	2.82	Feldman et al. 2016
Mastigodryas danieli	Squamata	Colubridae	mainland	2.09	Feldman et al. 2016
Mastigodryas dorsalis	Squamata	Colubridae	mainland	2.21	Feldman et al. 2016
Mastigodryas heathii	Squamata	Colubridae	mainland	0.88	Feldman et al. 2016
Mastigodryas melanolomus	Squamata	Colubridae	mainland	2.83	Feldman et al. 2016
Mastigodryas moratoi	Squamata	Colubridae	mainland	2.24	Feldman et al. 2016
Mastigodryas pulchriceps	Squamata	Colubridae	mainland	1.77	Feldman et al. 2016
Mastigodryas reticulatus	Squamata	Colubridae	mainland	2.41	Feldman et al. 2016
Meizodon coronatus	Squamata	Colubridae	mainland	1.59	Feldman et al. 2016
Meizodon krameri	Squamata	Colubridae	mainland	1.3	Feldman et al. 2016
Meizodon plumbiceps	Squamata	Colubridae	mainland	1.41	Feldman et al. 2016
Meizodon regularis	Squamata	Colubridae	mainland	1.59	Feldman et al. 2016
Meizodon semiornatus	Squamata	Colubridae	mainland	1.82	Feldman et al. 2016
Myersophis alpestris	Squamata	Cyclocoridae	insular endemic	1.62	Feldman et al. 2016
Oligodon affinis	Squamata	Colubridae	mainland	0.88	Feldman et al. 2016
Oligodon albocinctus	Squamata	Colubridae	mainland	2.09	Feldman et al. 2016
Oligodon ancorus	Squamata	Colubridae	insular endemic	1.59	Feldman et al. 2016
Oligodon annamensis	Squamata	Colubridae	mainland	1.37	Nguyen et al. 2020a	conversion equation: Colubridae, SVL, Feldman et al. 2016
Oligodon annulifer	Squamata	Colubridae	insular endemic	1.19	Feldman et al. 2016
Oligodon arnensis	Squamata	Colubridae	mainland	1.68	Feldman et al. 2016
Oligodon barroni	Squamata	Colubridae	mainland	1.19	Feldman et al. 2016
Oligodon bitorquatus	Squamata	Colubridae	insular endemic	0.97	Feldman et al. 2016
Oligodon booliati	Squamata	Colubridae	insular endemic	1.33	Feldman et al. 2016
Oligodon brevicauda	Squamata	Colubridae	mainland	1.3	Feldman et al. 2016
Oligodon calamarius	Squamata	Colubridae	insular endemic	0.63	Feldman et al. 2016
Oligodon catenatus	Squamata	Colubridae	mainland	1.58	Feldman et al. 2016
Oligodon cattienensis	Squamata	Colubridae	mainland	1.49	Feldman et al. 2016
Oligodon chinensis	Squamata	Colubridae	mainland	2.25	Chen et al. 2019	conversion equation: Colubridae, SVL, Feldman et al. 2016
Oligodon cinereus	Squamata	Colubridae	mainland	1.72	Feldman et al. 2016
Oligodon cruentatus	Squamata	Colubridae	mainland	1.09	Feldman et al. 2016
Oligodon cyclurus	Squamata	Colubridae	mainland	2	Feldman et al. 2016
Oligodon deuvei	Squamata	Colubridae	mainland	1.37	Feldman et al. 2016
Oligodon dorsalis	Squamata	Colubridae	mainland	1.56	Feldman et al. 2016
Oligodon eberhardti	Squamata	Colubridae	mainland	1.37	Feldman et al. 2016
Oligodon erythrogaster	Squamata	Colubridae	mainland	1.19	Feldman et al. 2016
Oligodon erythrorhachis	Squamata	Colubridae	mainland	0.97	Feldman et al. 2016
Oligodon everetti	Squamata	Colubridae	insular endemic	1.11	Feldman et al. 2016
Oligodon fasciolatus	Squamata	Colubridae	mainland	2.22	Feldman et al. 2016
Oligodon forbesi	Squamata	Colubridae	insular endemic	0.78	Feldman et al. 2016
Oligodon formosanus	Squamata	Colubridae	mainland	2.44	Chen et al. 2019	conversion equation: Colubridae, SVL, Feldman et al. 2016
Oligodon hamptoni	Squamata	Colubridae	mainland	1.49	Feldman et al. 2016
Oligodon inornatus	Squamata	Colubridae	mainland	1.58	Feldman et al. 2016
Oligodon jintakunei	Squamata	Colubridae	mainland	1.18	Feldman et al. 2016
Oligodon joynsoni	Squamata	Colubridae	mainland	2.55	Chen et al. 2019	conversion equation: Colubridae, SVL, Feldman et al. 2016
Oligodon juglandifer	Squamata	Colubridae	mainland	1.89	Feldman et al. 2016
Oligodon kampucheaensis	Squamata	Colubridae	mainland	1.13	Feldman et al. 2016
Oligodon kheriensis	Squamata	Colubridae	mainland	2.08	Feldman et al. 2016
Oligodon lacroixi	Squamata	Colubridae	mainland	1.57	Feldman et al. 2016
Oligodon lungshenensis	Squamata	Colubridae	mainland	1.55	Feldman et al. 2016
Oligodon macrurus	Squamata	Colubridae	mainland	1.26	Feldman et al. 2016
Oligodon maculatus	Squamata	Colubridae	insular endemic	0.74	Feldman et al. 2016
Oligodon mcdougalli	Squamata	Colubridae	mainland	0.87	Feldman et al. 2016
Oligodon melaneus	Squamata	Colubridae	mainland	0.85	Feldman et al. 2016
Oligodon melanozonatus	Squamata	Colubridae	mainland	1.35	Feldman et al. 2016
Oligodon meyerinkii	Squamata	Colubridae	insular endemic	1	Feldman et al. 2016
Oligodon modestus	Squamata	Colubridae	insular endemic	0.99	Feldman et al. 2016
Oligodon moricei	Squamata	Colubridae	mainland	1.17	Feldman et al. 2016
Oligodon mouhoti	Squamata	Colubridae	mainland	1.06	Feldman et al. 2016
Oligodon nagao	Squamata	Colubridae	mainland	1.8	Feldman et al. 2016
Oligodon nikhili	Squamata	Colubridae	mainland	1.12	Feldman et al. 2016
Oligodon notospilus	Squamata	Colubridae	insular endemic	0.9	Feldman et al. 2016
Oligodon ocellatus	Squamata	Colubridae	mainland	1.89	Feldman et al. 2016
Oligodon octolineatus	Squamata	Colubridae	mainland	1.68	Feldman et al. 2016
Oligodon ornatus	Squamata	Colubridae	mainland	1.5	Feldman et al. 2016
Oligodon perkinsi	Squamata	Colubridae	insular endemic	1.63	Feldman et al. 2016
Oligodon petronellae	Squamata	Colubridae	insular endemic	1.19	Feldman et al. 2016
Oligodon planiceps	Squamata	Colubridae	mainland	0.56	Feldman et al. 2016
Oligodon praefrontalis	Squamata	Colubridae	insular endemic	0.54	Feldman et al. 2016
Oligodon pseudotaeniatus	Squamata	Colubridae	mainland	0.58	Feldman et al. 2016
Oligodon pulcherrimus	Squamata	Colubridae	insular endemic	0.96	Feldman et al. 2016
Oligodon purpurascens	Squamata	Colubridae	mainland	1.95	Feldman et al. 2016
Oligodon saintgironsi	Squamata	Colubridae	mainland	1.64	Feldman et al. 2016
Oligodon signatus	Squamata	Colubridae	mainland	1.51	Feldman et al. 2016
Oligodon splendidus	Squamata	Colubridae	mainland	1.86	Feldman et al. 2016
Oligodon sublineatus	Squamata	Colubridae	insular endemic	0.74	Feldman et al. 2016
Oligodon taeniatus	Squamata	Colubridae	mainland	1.16	Feldman et al. 2016
Oligodon taeniolatus	Squamata	Colubridae	mainland	1.49	Feldman et al. 2016
Oligodon theobaldi	Squamata	Colubridae	mainland	1.16	Feldman et al. 2016
Oligodon torquatus	Squamata	Colubridae	mainland	0.74	Feldman et al. 2016
Oligodon travancoricus	Squamata	Colubridae	mainland	1.19	Feldman et al. 2016
Oligodon trilineatus	Squamata	Colubridae	insular endemic	0.85	Feldman et al. 2016
Oligodon unicolor	Squamata	Colubridae	insular endemic	0.74	Feldman et al. 2016
Oligodon venustus	Squamata	Colubridae	mainland	1.28	Feldman et al. 2016
Oligodon vertebralis	Squamata	Colubridae	insular endemic	0.91	Feldman et al. 2016
Oligodon waandersi	Squamata	Colubridae	insular endemic	0.94	Feldman et al. 2016
Oligodon wagneri	Squamata	Colubridae	insular endemic	juveniles_only	NA
Oligodon woodmasoni	Squamata	Colubridae	insular endemic	1.54	Feldman et al. 2016
Oocatochus rufodorsatus	Squamata	Colubridae	mainland	2.64	Chen et al. 2019	conversion equation: Colubridae, SVL, Feldman et al. 2016
Opheodrys aestivus	Squamata	Colubridae	mainland	2.23	Feldman et al. 2016
Opheodrys vernalis	Squamata	Colubridae	mainland	1.84	Feldman et al. 2016
Oreocalamus hanitschi	Squamata	Colubridae	mainland	1.45	Feldman et al. 2016
Oreocryptophis porphyraceus	Squamata	Colubridae	mainland	2.32	Feldman et al. 2016
Orientocoluber spinalis	Squamata	Colubridae	mainland	2.54	Chen et al. 2019	conversion equation: Colubridae, SVL, Feldman et al. 2016
Oxybelis aeneus	Squamata	Colubridae	mainland	2.53	Feldman et al. 2016
Oxybelis brevirostris	Squamata	Colubridae	mainland	2.27	Feldman et al. 2016
Oxybelis fulgidus	Squamata	Colubridae	mainland	2.92	Feldman et al. 2016
Oxybelis wilsoni	Squamata	Colubridae	insular endemic	2.82	Feldman et al. 2016
Pantherophis alleghaniensis	Squamata	Colubridae	mainland	3.11	Feldman et al. 2016
Pantherophis bairdi	Squamata	Colubridae	mainland	2.57	Feldman et al. 2016
Pantherophis emoryi	Squamata	Colubridae	mainland	2.54	Feldman et al. 2016
Pantherophis guttatus	Squamata	Colubridae	mainland	2.74	Feldman et al. 2016
Pantherophis obsoletus	Squamata	Colubridae	mainland	3.11	Feldman et al. 2016
Pantherophis ramspotti	Squamata	Colubridae	mainland	1.93	Feldman et al. 2016
Pantherophis slowinskii	Squamata	Colubridae	mainland	2.52	Feldman et al. 2016
Pantherophis spiloides	Squamata	Colubridae	mainland	2.91	Feldman et al. 2016
Pantherophis vulpinus	Squamata	Colubridae	mainland	2.71	Feldman et al. 2016
Philothamnus angolensis	Squamata	Colubridae	mainland	2.27	Feldman et al. 2016
Philothamnus battersbyi	Squamata	Colubridae	mainland	1.95	Feldman et al. 2016
Philothamnus bequaerti	Squamata	Colubridae	mainland	1.95	Feldman et al. 2016
Philothamnus carinatus	Squamata	Colubridae	mainland	1.89	Feldman et al. 2016
Philothamnus dorsalis	Squamata	Colubridae	mainland	1.82	Feldman et al. 2016
Philothamnus girardi	Squamata	Colubridae	insular endemic	1.97	Feldman et al. 2016
Philothamnus heterodermus	Squamata	Colubridae	mainland	2.02	Feldman et al. 2016
Philothamnus heterolepidotus	Squamata	Colubridae	mainland	2.07	Feldman et al. 2016
Philothamnus hoplogaster	Squamata	Colubridae	mainland	2.02	Feldman et al. 2016
Philothamnus hughesi	Squamata	Colubridae	mainland	1.99	Feldman et al. 2016
Philothamnus irregularis	Squamata	Colubridae	mainland	1.85	Feldman et al. 2016
Philothamnus macrops	Squamata	Colubridae	mainland	1.98	Feldman et al. 2016
Philothamnus natalensis	Squamata	Colubridae	mainland	2.36	Feldman et al. 2016
Philothamnus nitidus	Squamata	Colubridae	mainland	1.99	Feldman et al. 2016
Philothamnus ornatus	Squamata	Colubridae	mainland	1.82	Feldman et al. 2016
Philothamnus pobeguini	Squamata	Colubridae	mainland	1.81	Feldman et al. 2016
Philothamnus punctatus	Squamata	Colubridae	mainland	2.27	Feldman et al. 2016
Philothamnus ruandae	Squamata	Colubridae	mainland	2.02	Feldman et al. 2016
Philothamnus semivariegatus	Squamata	Colubridae	mainland	2.36	Feldman et al. 2016
Philothamnus thomensis	Squamata	Colubridae	insular endemic	1.95	Feldman et al. 2016
Phrynonax poecilonotus	Squamata	Colubridae	mainland	3.03	Feldman et al. 2016
Phyllorhynchus browni	Squamata	Colubridae	mainland	1.33	Feldman et al. 2016
Phyllorhynchus decurtatus	Squamata	Colubridae	mainland	1.33	Feldman et al. 2016
Pituophis catenifer	Squamata	Colubridae	mainland	3.2	Feldman et al. 2016
Pituophis deppei	Squamata	Colubridae	mainland	2.71	Feldman et al. 2016
Pituophis lineaticollis	Squamata	Colubridae	mainland	2.89	Feldman et al. 2016
Pituophis melanoleucus	Squamata	Colubridae	mainland	2.98	Feldman et al. 2016
Pituophis ruthveni	Squamata	Colubridae	mainland	2.71	Feldman et al. 2016
Pituophis vertebralis	Squamata	Colubridae	mainland	2.84	Feldman et al. 2016
Platyceps afarensis	Squamata	Colubridae	mainland	2.11	Feldman et al. 2016
Platyceps brevis	Squamata	Colubridae	mainland	1.68	Feldman et al. 2016
Platyceps collaris	Squamata	Colubridae	mainland	2.07	Feldman et al. 2016
Platyceps elegantissimus	Squamata	Colubridae	mainland	1.68	Feldman et al. 2016
Platyceps florulentus	Squamata	Colubridae	mainland	2.07	Feldman et al. 2016
Platyceps gracilis	Squamata	Colubridae	mainland	1.99	Feldman et al. 2016
Platyceps insulanus	Squamata	Colubridae	insular endemic	2.04	Feldman et al. 2016
Platyceps karelini	Squamata	Colubridae	mainland	2.07	Feldman et al. 2016
Platyceps largeni	Squamata	Colubridae	insular endemic	1.61	Feldman et al. 2016
Platyceps messanai	Squamata	Colubridae	mainland	1.39	Feldman et al. 2016
Platyceps najadum	Squamata	Colubridae	mainland	2.54	Schatti 2004	conversion equation: Colubridae, SVL, Feldman et al. 2016
Platyceps noeli	Squamata	Colubridae	mainland	1.58	Feldman et al. 2016
Platyceps rhodorachis	Squamata	Colubridae	mainland	2.44	Feldman et al. 2016
Platyceps scortecci	Squamata	Colubridae	mainland	0.72	Feldman et al. 2016
Platyceps sinai	Squamata	Colubridae	mainland	1.68	Feldman et al. 2016
Platyceps sindhensis	Squamata	Colubridae	mainland	2.29	Feldman et al. 2016
Platyceps somalicus	Squamata	Colubridae	mainland	1.16	Feldman et al. 2016
Platyceps taylori	Squamata	Colubridae	mainland	1.68	Feldman et al. 2016
Platyceps thomasi	Squamata	Colubridae	mainland	1.06	Feldman et al. 2016
Platyceps variabilis	Squamata	Colubridae	mainland	1.06	Feldman et al. 2016
Platyceps ventromaculatus	Squamata	Colubridae	mainland	2.32	Feldman et al. 2016
Pliocercus elapoides	Squamata	Colubridae (Dipsadinae)	mainland	1.61	Feldman et al. 2016
Pliocercus euryzonus	Squamata	Colubridae (Dipsadinae)	mainland	1.82	Feldman et al. 2016
Poecilopholis cameronensis	Squamata	Colubridae	mainland	1.35	Feldman et al. 2016
Pseudelaphe flavirufa	Squamata	Colubridae	mainland	2.62	Feldman et al. 2016
Pseudoficimia frontalis	Squamata	Colubridae	mainland	1.31	Feldman et al. 2016
Pseudorabdion albonuchalis	Squamata	Colubridae	insular endemic	0.63	Feldman et al. 2016
Pseudorabdion ater	Squamata	Colubridae	insular endemic	0.67	Feldman et al. 2016
Pseudorabdion collaris	Squamata	Colubridae	insular endemic	0.54	Feldman et al. 2016
Pseudorabdion eiselti	Squamata	Colubridae	insular endemic	0.29	Feldman et al. 2016
Pseudorabdion longiceps	Squamata	Colubridae	mainland	0.45	Feldman et al. 2016
Pseudorabdion mcnamarae	Squamata	Colubridae	insular endemic	0.5	Feldman et al. 2016
Pseudorabdion modiglianii	Squamata	Colubridae	insular endemic	0.31	Feldman et al. 2016
Pseudorabdion montanum	Squamata	Colubridae	insular endemic	1.29	Feldman et al. 2016
Pseudorabdion oxycephalum	Squamata	Colubridae	insular endemic	0.67	Feldman et al. 2016
Pseudorabdion sarasinorum	Squamata	Colubridae	insular endemic	0.58	Feldman et al. 2016
Pseudorabdion saravacense	Squamata	Colubridae	insular endemic	-0.08	Feldman et al. 2016
Pseudorabdion sirambense	Squamata	Colubridae	insular endemic	-0.49	Feldman et al. 2016
Pseudorabdion talonuran	Squamata	Colubridae	insular endemic	0.6	Feldman et al. 2016
Pseudorabdion taylori	Squamata	Colubridae	insular endemic	0.27	Feldman et al. 2016
Ptyas carinata	Squamata	Colubridae	mainland	3.54	Feldman et al. 2016
Ptyas dhumnades	Squamata	Colubridae	mainland	3.11	Feldman et al. 2016
Ptyas dipsas	Squamata	Colubridae	insular endemic	2.83	Feldman et al. 2016
Ptyas fusca	Squamata	Colubridae	mainland	3.28	Feldman et al. 2016
Ptyas korros	Squamata	Colubridae	mainland	3.16	Feldman et al. 2016
Ptyas luzonensis	Squamata	Colubridae	insular endemic	3.08	Feldman et al. 2016
Ptyas mucosa	Squamata	Colubridae	mainland	3.51	Feldman et al. 2016
Ptyas nigromarginata	Squamata	Colubridae	mainland	3.11	Feldman et al. 2016
Rabdion forsteni	Squamata	Colubridae	insular endemic	1.26	Feldman et al. 2016
Smithophis bicolor	Squamata	Colubridae	mainland	1.51	Feldman et al. 2016
Rhabdops olivaceus	Squamata	Colubridae	mainland	1.8	Feldman et al. 2016
Rhamnophis aethiopissa	Squamata	Colubridae	mainland	2.36	Feldman et al. 2016
Rhamnophis batesii	Squamata	Colubridae	mainland	2.72	Feldman et al. 2016
Rhinobothryum bovallii	Squamata	Colubridae	mainland	2.69	Feldman et al. 2016
Rhinobothryum lentiginosum	Squamata	Colubridae	mainland	2.59	Feldman et al. 2016
Rhinocheilus lecontei	Squamata	Colubridae	mainland	2.53	Feldman et al. 2016
Rhynchocalamus arabicus	Squamata	Colubridae	mainland	0.7	Smid et al. 2015	conversion equation: Colubridae, total length, Feldman et al. 2016
Rhynchocalamus melanocephalus	Squamata	Colubridae	mainland	1.41	Feldman et al. 2016
Salvadora bairdi	Squamata	Colubridae	mainland	2.2	Feldman et al. 2016
Salvadora grahamiae	Squamata	Colubridae	mainland	2.26	Feldman et al. 2016
Salvadora hexalepis	Squamata	Colubridae	mainland	2.22	Feldman et al. 2016
Salvadora intermedia	Squamata	Colubridae	mainland	2.52	Feldman et al. 2016
Salvadora lemniscata	Squamata	Colubridae	mainland	2.36	Feldman et al. 2016
Salvadora mexicana	Squamata	Colubridae	mainland	2.6	Feldman et al. 2016
Scaphiodontophis annulatus	Squamata	Colubridae	mainland	1.95	Feldman et al. 2016
Scaphiodontophis venustissimus	Squamata	Colubridae	mainland	1.95	Feldman et al. 2016
Scaphiophis albopunctatus	Squamata	Colubridae	mainland	2.59	Feldman et al. 2016
Scaphiophis raffreyi	Squamata	Colubridae	mainland	2.52	Feldman et al. 2016
Scolecophis atrocinctus	Squamata	Colubridae	mainland	1.19	Feldman et al. 2016
Senticolis triaspis	Squamata	Colubridae	mainland	2.59	Feldman et al. 2016
Sibynophis bistrigatus	Squamata	Colubridae	mainland	0.74	Feldman et al. 2016
Sibynophis bivittatus	Squamata	Colubridae	insular endemic	1.28	Feldman et al. 2016
Sibynophis chinensis	Squamata	Colubridae	mainland	2.33	Chen et al. 2019	conversion equation: Colubridae, SVL, Feldman et al. 2016
Sibynophis collaris	Squamata	Colubridae	mainland	1.89	Feldman et al. 2016
Sibynophis geminatus	Squamata	Colubridae	insular endemic	1.51	Feldman et al. 2016
Sibynophis melanocephalus	Squamata	Colubridae	mainland	1.81	Feldman et al. 2016
Sibynophis sagittarius	Squamata	Colubridae	mainland	0.91	Feldman et al. 2016
Sibynophis subpunctatus	Squamata	Colubridae	mainland	1.21	Feldman et al. 2016
Sibynophis triangularis	Squamata	Colubridae	mainland	1.68	Feldman et al. 2016
Simophis rhinostoma	Squamata	Colubridae	mainland	2.05	Feldman et al. 2016
Sonora aemula	Squamata	Colubridae	mainland	1.18	Feldman et al. 2016
Sonora michoacanensis	Squamata	Colubridae	mainland	0.91	Feldman et al. 2016
Sonora mutabilis	Squamata	Colubridae	mainland	0.57	Feldman et al. 2016
Sonora semiannulata	Squamata	Colubridae	mainland	1.26	Feldman et al. 2016
Spalerosophis arenarius	Squamata	Colubridae	mainland	2.34	Feldman et al. 2016
Spalerosophis atriceps	Squamata	Colubridae	mainland	2.61	Feldman et al. 2016
Spalerosophis diadema	Squamata	Colubridae	mainland	2.83	Feldman et al. 2016
Spalerosophis dolichospilus	Squamata	Colubridae	mainland	2.52	Feldman et al. 2016
Spalerosophis josephscorteccii	Squamata	Colubridae	mainland	2.27	Feldman et al. 2016
Spalerosophis microlepis	Squamata	Colubridae	mainland	2.46	Feldman et al. 2016
Spilotes pullatus	Squamata	Colubridae	mainland	3.48	Feldman et al. 2016
Spilotes sulphureus	Squamata	Colubridae	mainland	3.19	Feldman et al. 2016
Stegonotus batjanensis	Squamata	Colubridae	insular endemic	2.91	Kaiser et al. 2018	conversion equation: Colubridae, SVL, Feldman et al. 2016
Stegonotus borneensis	Squamata	Colubridae	insular endemic	2.47	Kaiser et al. 2020b	conversion equation: Colubridae, SVL, Feldman et al. 2016
Stegonotus cucullatus	Squamata	Colubridae	mainland	2.36	Feldman et al. 2016
Stegonotus diehli	Squamata	Colubridae	insular endemic	1.51	Feldman et al. 2016
Stegonotus florensis	Squamata	Colubridae	insular endemic	1.74	Kaiser et al. 2018	conversion equation: Colubridae, SVL, Feldman et al. 2016
Stegonotus guentheri	Squamata	Colubridae	insular endemic	2.22	Feldman et al. 2016
Stegonotus heterurus	Squamata	Colubridae	insular endemic	1.82	Feldman et al. 2016
Stegonotus modestus	Squamata	Colubridae	insular endemic	2.07	Feldman et al. 2016
Stegonotus muelleri	Squamata	Colubridae	insular endemic	3.13	Kaiser et al. 2020b	conversion equation: Colubridae, SVL, Feldman et al. 2016
Stegonotus parvus	Squamata	Colubridae	insular endemic	2.17	Feldman et al. 2016
Stenorrhina degenhardtii	Squamata	Colubridae	mainland	1.82	Feldman et al. 2016
Stenorrhina freminvillei	Squamata	Colubridae	mainland	1.68	Feldman et al. 2016
Stichophanes ningshaanensis	Squamata	Colubridae	mainland	1.6	Feldman et al. 2016
Symphimus leucostomus	Squamata	Colubridae	mainland	1.84	Feldman et al. 2016
Symphimus mayae	Squamata	Colubridae	mainland	1.94	Feldman et al. 2016
Sympholis lippiens	Squamata	Colubridae	mainland	1.38	Feldman et al. 2016
Tantilla albiceps	Squamata	Colubridae	mainland	0.36	Feldman et al. 2016
Tantilla alticola	Squamata	Colubridae	mainland	0.84	Feldman et al. 2016
Tantilla andinista	Squamata	Colubridae	mainland	0.68	Feldman et al. 2016
Tantilla armillata	Squamata	Colubridae	mainland	1.28	Feldman et al. 2016
Tantilla atriceps	Squamata	Colubridae	mainland	0.45	Feldman et al. 2016
Tantilla bairdi	Squamata	Colubridae	mainland	1.2	Feldman et al. 2016
Tantilla bocourti	Squamata	Colubridae	mainland	1.05	Feldman et al. 2016
Tantilla boipiranga	Squamata	Colubridae	mainland	0.99	Feldman et al. 2016
Tantilla brevicauda	Squamata	Colubridae	mainland	0.12	Feldman et al. 2016
Tantilla briggsi	Squamata	Colubridae	mainland	0.75	Feldman et al. 2016
Tantilla calamarina	Squamata	Colubridae	mainland	0.31	Feldman et al. 2016
Tantilla capistrata	Squamata	Colubridae	mainland	1.22	Feldman et al. 2016
Tantilla cascadae	Squamata	Colubridae	mainland	0.03	Feldman et al. 2016
Tantilla ceboruca	Squamata	Colubridae	mainland	0.27	Feldman et al. 2016
Tantilla coronadoi	Squamata	Colubridae	mainland	0.37	Feldman et al. 2016
Tantilla coronata	Squamata	Colubridae	mainland	0.85	Feldman et al. 2016
Tantilla cucullata	Squamata	Colubridae	mainland	1.6	Feldman et al. 2016
Tantilla cuniculator	Squamata	Colubridae	mainland	0.4	Feldman et al. 2016
Tantilla deppei	Squamata	Colubridae	mainland	0.85	Feldman et al. 2016
Tantilla flavilineata	Squamata	Colubridae	mainland	0.72	Feldman et al. 2016
Tantilla gracilis	Squamata	Colubridae	mainland	0.54	Feldman et al. 2016
Tantilla hendersoni	Squamata	Colubridae	mainland	0.63	Feldman et al. 2016
Tantilla hobartsmithi	Squamata	Colubridae	mainland	1	Feldman et al. 2016
Tantilla impensa	Squamata	Colubridae	mainland	1.71	Feldman et al. 2016
Tantilla insulamontana	Squamata	Colubridae	mainland	1.07	Feldman et al. 2016
Tantilla jani	Squamata	Colubridae	mainland	0.5	Feldman et al. 2016
Tantilla johnsoni	Squamata	Colubridae	mainland	0.92	Feldman et al. 2016
Tantilla lempira	Squamata	Colubridae	mainland	0.56	Feldman et al. 2016
Tantilla melanocephala	Squamata	Colubridae	mainland	1.19	Feldman et al. 2016
Tantilla miyatai	Squamata	Colubridae	mainland	1.04	Feldman et al. 2016
Tantilla moesta	Squamata	Colubridae	mainland	1.49	Feldman et al. 2016
Tantilla nigra	Squamata	Colubridae	mainland	0.15	Feldman et al. 2016
Tantilla nigriceps	Squamata	Colubridae	mainland	1.03	Feldman et al. 2016
Tantilla oaxacae	Squamata	Colubridae	mainland	0.68	Feldman et al. 2016
Tantilla olympia	Squamata	Colubridae	mainland	0.87	Feldman et al. 2016
Tantilla oolitica	Squamata	Colubridae	mainland	0.71	Feldman et al. 2016
Tantilla petersi	Squamata	Colubridae	mainland	1.17	Feldman et al. 2016
Tantilla planiceps	Squamata	Colubridae	mainland	1.03	Feldman et al. 2016
Tantilla psittaca	Squamata	Colubridae	mainland	1.09	Feldman et al. 2016
Tantilla relicta	Squamata	Colubridae	mainland	0.5	Feldman et al. 2016
Tantilla reticulata	Squamata	Colubridae	mainland	0.78	Feldman et al. 2016
Tantilla robusta	Squamata	Colubridae	mainland	1.13	Feldman et al. 2016
Tantilla rubra	Squamata	Colubridae	mainland	1.49	Feldman et al. 2016
Tantilla ruficeps	Squamata	Colubridae	mainland	1.3	Feldman et al. 2016
Tantilla schistosa	Squamata	Colubridae	mainland	0.91	Feldman et al. 2016
Tantilla semicincta	Squamata	Colubridae	mainland	1.51	Feldman et al. 2016
Tantilla sertula	Squamata	Colubridae	mainland	juveniles_only	NA
Tantilla shawi	Squamata	Colubridae	mainland	1.66	Feldman et al. 2016
Tantilla slavensi	Squamata	Colubridae	mainland	0.9	Feldman et al. 2016
Tantilla striata	Squamata	Colubridae	mainland	0.38	Feldman et al. 2016
Tantilla supracincta	Squamata	Colubridae	mainland	1.49	Feldman et al. 2016
Tantilla taeniata	Squamata	Colubridae	mainland	1.1	Feldman et al. 2016
Tantilla tayrae	Squamata	Colubridae	mainland	0.8	Feldman et al. 2016
Tantilla tecta	Squamata	Colubridae	mainland	0.41	Feldman et al. 2016
Tantilla triseriata	Squamata	Colubridae	mainland	0.31	Feldman et al. 2016
Tantilla tritaeniata	Squamata	Colubridae	insular endemic	0.64	Feldman et al. 2016
Tantilla vermiformis	Squamata	Colubridae	mainland	0.03	Feldman et al. 2016
Tantilla vulcani	Squamata	Colubridae	mainland	0.52	Feldman et al. 2016
Tantilla wilcoxi	Squamata	Colubridae	mainland	0.91	Feldman et al. 2016
Tantilla yaquia	Squamata	Colubridae	mainland	0.83	Feldman et al. 2016
Tantillita brevissima	Squamata	Colubridae	mainland	-0.02	Feldman et al. 2016
Tantillita canula	Squamata	Colubridae	mainland	0.15	Feldman et al. 2016
Tantillita lintoni	Squamata	Colubridae	mainland	0.29	Feldman et al. 2016
Telescopus beetzi	Squamata	Colubridae	mainland	1.64	Feldman et al. 2016
Telescopus dhara	Squamata	Colubridae	mainland	2.78	Feldman et al. 2016
Telescopus fallax	Squamata	Colubridae	mainland	2.27	Feldman et al. 2016
Telescopus finkeldeyi	Squamata	Colubridae	mainland	1.67	Feldman et al. 2016
Telescopus gezirae	Squamata	Colubridae	mainland	1.3	Feldman et al. 2016
Telescopus hoogstraali	Squamata	Colubridae	mainland	2.09	Feldman et al. 2016
Telescopus nigriceps	Squamata	Colubridae	mainland	1.51	Feldman et al. 2016
Telescopus obtusus	Squamata	Colubridae	mainland	2.76	Feldman et al. 2016
Telescopus pulcher	Squamata	Colubridae	mainland	1.19	Feldman et al. 2016
Telescopus rhinopoma	Squamata	Colubridae	mainland	2.07	Feldman et al. 2016
Telescopus semiannulatus	Squamata	Colubridae	mainland	2.12	Feldman et al. 2016
Telescopus tessellatus	Squamata	Colubridae	mainland	2.1	Feldman et al. 2016
Telescopus tripolitanus	Squamata	Colubridae	mainland	1.88	Feldman et al. 2016
Telescopus variegatus	Squamata	Colubridae	mainland	1.95	Feldman et al. 2016
Tetralepis fruhstorferi	Squamata	Colubridae	insular endemic	1.3	Feldman et al. 2016
Thelotornis capensis	Squamata	Colubridae	mainland	2.44	Feldman et al. 2016
Thelotornis kirtlandii	Squamata	Colubridae	mainland	2.59	Feldman et al. 2016
Thelotornis mossambicanus	Squamata	Colubridae	mainland	2.44	Feldman et al. 2016
Thelotornis usambaricus	Squamata	Colubridae	mainland	2.34	Feldman et al. 2016
Thrasops flavigularis	Squamata	Colubridae	mainland	3.15	Feldman et al. 2016
Thrasops jacksonii	Squamata	Colubridae	mainland	2.99	Feldman et al. 2016
Thrasops occidentalis	Squamata	Colubridae	mainland	3.06	Feldman et al. 2016
Thrasops schmidti	Squamata	Colubridae	mainland	2.97	Feldman et al. 2016
Toxicodryas blandingii	Squamata	Colubridae	mainland	3.2	Feldman et al. 2016
Toxicodryas pulverulenta	Squamata	Colubridae	mainland	2.32	Feldman et al. 2016
Trimorphodon biscutatus	Squamata	Colubridae	mainland	2.69	Feldman et al. 2016
Trimorphodon lambda	Squamata	Colubridae	mainland	2.22	Feldman et al. 2016
Trimorphodon lyrophanes	Squamata	Colubridae	mainland	2.28	Feldman et al. 2016
Trimorphodon paucimaculatus	Squamata	Colubridae	mainland	2.44	Feldman et al. 2016
Trimorphodon quadruplex	Squamata	Colubridae	mainland	2.69	Feldman et al. 2016
Trimorphodon tau	Squamata	Colubridae	mainland	1.82	Feldman et al. 2016
Trimorphodon vilkinsonii	Squamata	Colubridae	mainland	2.11	Feldman et al. 2016
Xenelaphis ellipsifer	Squamata	Colubridae	mainland	3.08	Feldman et al. 2016
Xenelaphis hexagonotus	Squamata	Colubridae	mainland	2.83	Feldman et al. 2016
Xyelodontophis uluguruensis	Squamata	Colubridae	mainland	2.66	Feldman et al. 2016
Zamenis hohenackeri	Squamata	Colubridae	mainland	1.77	Feldman et al. 2016
Zamenis lineatus	Squamata	Colubridae	mainland	2.65	Feldman et al. 2016
Zamenis longissimus	Squamata	Colubridae	mainland	2.83	Feldman et al. 2016
Zamenis persicus	Squamata	Colubridae	mainland	2.27	Feldman et al. 2016
Zamenis situla	Squamata	Colubridae	mainland	2.07	Feldman et al. 2016
Chamaesaura aenea	Squamata	Cordylidae	mainland	1.07	Shai Meiri, unpublished
Chamaesaura anguina	Squamata	Cordylidae	mainland	1.19	Shai Meiri, unpublished
Chamaesaura macrolepis	Squamata	Cordylidae	mainland	1.28	Shai Meiri, unpublished
Chamaesaura miopropus	Squamata	Cordylidae	mainland	0.93	Shai Meiri, unpublished
Chamaesaura tenuior	Squamata	Cordylidae	mainland	1.17	Shai Meiri, unpublished
Cordylus angolensis	Squamata	Cordylidae	mainland	1.27	Shai Meiri, unpublished
Cordylus aridus	Squamata	Cordylidae	mainland	0.81	Shai Meiri, unpublished
Cordylus beraduccii	Squamata	Cordylidae	mainland	1.04	Shai Meiri, unpublished
Cordylus cloetei	Squamata	Cordylidae	mainland	0.86	Shai Meiri, unpublished
Cordylus cordylus	Squamata	Cordylidae	mainland	1.43	Shai Meiri, unpublished
Cordylus imkeae	Squamata	Cordylidae	mainland	0.83	Shai Meiri, unpublished
Cordylus jonesii	Squamata	Cordylidae	mainland	1.3	Shai Meiri, unpublished
Cordylus machadoi	Squamata	Cordylidae	mainland	1.4	Shai Meiri, unpublished
Cordylus macropholis	Squamata	Cordylidae	mainland	1.02	Shai Meiri, unpublished
Cordylus marunguensis	Squamata	Cordylidae	mainland	1.33	Shai Meiri, unpublished
Cordylus mclachlani	Squamata	Cordylidae	mainland	0.94	Shai Meiri, unpublished
Cordylus meculae	Squamata	Cordylidae	mainland	1.33	Shai Meiri, unpublished
Cordylus minor	Squamata	Cordylidae	mainland	0.92	Shai Meiri, unpublished
Cordylus niger	Squamata	Cordylidae	mainland	1.3	Shai Meiri, unpublished
Cordylus nyikae	Squamata	Cordylidae	mainland	1.35	Shai Meiri, unpublished
Cordylus oelofseni	Squamata	Cordylidae	mainland	0.85	Shai Meiri, unpublished
Cordylus rhodesianus	Squamata	Cordylidae	mainland	1.28	Shai Meiri, unpublished
Cordylus rivae	Squamata	Cordylidae	mainland	1.51	Shai Meiri, unpublished
Cordylus tropidosternum	Squamata	Cordylidae	mainland	1.54	Shai Meiri, unpublished
Cordylus ukingensis	Squamata	Cordylidae	mainland	1.16	Shai Meiri, unpublished
Cordylus vittifer	Squamata	Cordylidae	mainland	1.35	Shai Meiri, unpublished
Hemicordylus capensis	Squamata	Cordylidae	mainland	1.56	Shai Meiri, unpublished
Hemicordylus nebulosus	Squamata	Cordylidae	mainland	1.1	Shai Meiri, unpublished
Karusasaurus jordani	Squamata	Cordylidae	mainland	1.8	Shai Meiri, unpublished
Karusasaurus polyzonus	Squamata	Cordylidae	mainland	1.66	Shai Meiri, unpublished
Namazonurus campbelli	Squamata	Cordylidae	mainland	1.06	Shai Meiri, unpublished
Namazonurus lawrenci	Squamata	Cordylidae	mainland	0.98	Shai Meiri, unpublished
Namazonurus namaquensis	Squamata	Cordylidae	mainland	1.12	Shai Meiri, unpublished
Namazonurus peersi	Squamata	Cordylidae	mainland	1.18	Shai Meiri, unpublished
Namazonurus pustulatus	Squamata	Cordylidae	mainland	1.12	Shai Meiri, unpublished
Ninurta coeruleopunctatus	Squamata	Cordylidae	mainland	1.12	Shai Meiri, unpublished
Ouroborus cataphractus	Squamata	Cordylidae	mainland	1.77	Shai Meiri, unpublished
Platysaurus attenboroughi	Squamata	Cordylidae	mainland	1.21	Shai Meiri, unpublished
Platysaurus broadleyi	Squamata	Cordylidae	mainland	1.2	Shai Meiri, unpublished
Platysaurus capensis	Squamata	Cordylidae	mainland	1.23	Shai Meiri, unpublished
Platysaurus guttatus	Squamata	Cordylidae	mainland	1.62	Shai Meiri, unpublished
Platysaurus imperator	Squamata	Cordylidae	mainland	2.02	Shai Meiri, unpublished
Platysaurus intermedius	Squamata	Cordylidae	mainland	1.83	Shai Meiri, unpublished
Platysaurus lebomboensis	Squamata	Cordylidae	mainland	0.98	Shai Meiri, unpublished
Platysaurus maculatus	Squamata	Cordylidae	mainland	1.12	Shai Meiri, unpublished
Platysaurus minor	Squamata	Cordylidae	mainland	0.94	Shai Meiri, unpublished
Platysaurus mitchelli	Squamata	Cordylidae	mainland	1.61	Shai Meiri, unpublished
Platysaurus monotropis	Squamata	Cordylidae	mainland	1.02	Shai Meiri, unpublished
Platysaurus ocellatus	Squamata	Cordylidae	mainland	1.33	Shai Meiri, unpublished
Platysaurus orientalis	Squamata	Cordylidae	mainland	1.28	Shai Meiri, unpublished
Platysaurus pungweensis	Squamata	Cordylidae	mainland	1.28	Shai Meiri, unpublished
Platysaurus relictus	Squamata	Cordylidae	mainland	0.94	Shai Meiri, unpublished
Platysaurus torquatus	Squamata	Cordylidae	mainland	1	Shai Meiri, unpublished
Pseudocordylus langi	Squamata	Cordylidae	mainland	1.52	Shai Meiri, unpublished
Pseudocordylus melanotus	Squamata	Cordylidae	mainland	2.07	Shai Meiri, unpublished
Pseudocordylus microlepidotus	Squamata	Cordylidae	mainland	2.21	Shai Meiri, unpublished
Pseudocordylus spinosus	Squamata	Cordylidae	mainland	1.25	Shai Meiri, unpublished
Pseudocordylus subviridis	Squamata	Cordylidae	mainland	1.78	Shai Meiri, unpublished
Pseudocordylus transvaalensis	Squamata	Cordylidae	mainland	2.07	Shai Meiri, unpublished
Smaug barbertonensis	Squamata	Cordylidae	mainland	1.98	Shai Meiri, unpublished
Smaug breyeri	Squamata	Cordylidae	mainland	2.01	Shai Meiri, unpublished
Smaug depressus	Squamata	Cordylidae	mainland	1.73	Shai Meiri, unpublished
Smaug giganteus	Squamata	Cordylidae	mainland	2.66	Shai Meiri, unpublished
Smaug mossambicus	Squamata	Cordylidae	mainland	1.79	Shai Meiri, unpublished
Smaug regius	Squamata	Cordylidae	mainland	2.01	Shai Meiri, unpublished
Smaug vandami	Squamata	Cordylidae	mainland	2.01	Shai Meiri, unpublished
Smaug warreni	Squamata	Cordylidae	mainland	2.11	Shai Meiri, unpublished
Basiliscus basiliscus	Squamata	Corytophanidae	mainland	2.74	Shai Meiri, unpublished
Basiliscus galeritus	Squamata	Corytophanidae	mainland	2.69	Shai Meiri, unpublished
Basiliscus plumifrons	Squamata	Corytophanidae	mainland	2.74	Shai Meiri, unpublished
Basiliscus vittatus	Squamata	Corytophanidae	mainland	2.6	Shai Meiri, unpublished
Corytophanes cristatus	Squamata	Corytophanidae	mainland	1.77	Shai Meiri, unpublished
Corytophanes hernandesii	Squamata	Corytophanidae	mainland	1.71	Shai Meiri, unpublished
Corytophanes percarinatus	Squamata	Corytophanidae	mainland	1.59	Shai Meiri, unpublished
Laemanctus longipes	Squamata	Corytophanidae	mainland	2.02	Shai Meiri, unpublished
Laemanctus serratus	Squamata	Corytophanidae	mainland	2.36	Shai Meiri, unpublished
Crotaphytus antiquus	Squamata	Crotaphytidae	mainland	1.67	Shai Meiri, unpublished
Crotaphytus bicinctores	Squamata	Crotaphytidae	mainland	1.72	Shai Meiri, unpublished
Crotaphytus collaris	Squamata	Crotaphytidae	mainland	1.79	Shai Meiri, unpublished
Crotaphytus dickersonae	Squamata	Crotaphytidae	mainland	1.71	Shai Meiri, unpublished
Crotaphytus grismeri	Squamata	Crotaphytidae	mainland	1.6	Shai Meiri, unpublished
Crotaphytus insularis	Squamata	Crotaphytidae	insular endemic	1.74	Shai Meiri, unpublished
Crotaphytus nebrius	Squamata	Crotaphytidae	mainland	1.69	Shai Meiri, unpublished
Crotaphytus reticulatus	Squamata	Crotaphytidae	mainland	1.82	Shai Meiri, unpublished
Crotaphytus vestigium	Squamata	Crotaphytidae	mainland	1.77	Shai Meiri, unpublished
Gambelia copeii	Squamata	Crotaphytidae	mainland	1.84	Shai Meiri, unpublished
Gambelia sila	Squamata	Crotaphytidae	mainland	1.76	Shai Meiri, unpublished
Gambelia wislizenii	Squamata	Crotaphytidae	mainland	1.87	Shai Meiri, unpublished
Cylindrophis aruensis	Squamata	Cylindrophiidae	insular endemic	1.16	Feldman et al. 2016
Cylindrophis boulengeri	Squamata	Cylindrophiidae	insular endemic	1.92	Feldman et al. 2016
Cylindrophis engkariensis	Squamata	Cylindrophiidae	insular endemic	1.76	Feldman et al. 2016
Cylindrophis isolepis	Squamata	Cylindrophiidae	insular endemic	1.61	Feldman et al. 2016
Cylindrophis lineatus	Squamata	Cylindrophiidae	insular endemic	2.64	Feldman et al. 2016
Cylindrophis maculatus	Squamata	Cylindrophiidae	insular endemic	1.35	Feldman et al. 2016
Cylindrophis melanotus	Squamata	Cylindrophiidae	insular endemic	2.25	Feldman et al. 2016
Cylindrophis opisthorhodus	Squamata	Cylindrophiidae	insular endemic	1.24	Feldman et al. 2016
Cylindrophis ruffus	Squamata	Cylindrophiidae	mainland	2.66	Feldman et al. 2016
Cylindrophis yamdena	Squamata	Cylindrophiidae	insular endemic	2.08	Feldman et al. 2016
Anolis acutus	Squamata	Dactyloidae	insular endemic	0.8	Shai Meiri, unpublished
Anolis aeneus	Squamata	Dactyloidae	insular endemic	1.02	Shai Meiri, unpublished
Anolis aequatorialis	Squamata	Dactyloidae	mainland	1.54	Shai Meiri, unpublished
Anolis agassizi	Squamata	Dactyloidae	insular endemic	1.62	Shai Meiri, unpublished
Anolis agueroi	Squamata	Dactyloidae	insular endemic	1.9	Shai Meiri, unpublished
Anolis ahli	Squamata	Dactyloidae	insular endemic	0.69	Shai Meiri, unpublished
Anolis alayoni	Squamata	Dactyloidae	insular endemic	0.34	Shai Meiri, unpublished
Anolis alfaroi	Squamata	Dactyloidae	insular endemic	0	Shai Meiri, unpublished
Anolis aliniger	Squamata	Dactyloidae	insular endemic	0.66	Shai Meiri, unpublished
Anolis allisoni	Squamata	Dactyloidae	mainland	1.31	Shai Meiri, unpublished
Anolis allogus	Squamata	Dactyloidae	insular endemic	0.72	Shai Meiri, unpublished
Anolis alocomyos	Squamata	Dactyloidae	mainland	0.53	Shai Meiri, unpublished
Anolis altae	Squamata	Dactyloidae	mainland	0.47	Shai Meiri, unpublished
Anolis altavelensis	Squamata	Dactyloidae	insular endemic	0.47	Shai Meiri, unpublished
Anolis altitudinalis	Squamata	Dactyloidae	insular endemic	0.47	Shai Meiri, unpublished
Anolis alumina	Squamata	Dactyloidae	insular endemic	0.14	Shai Meiri, unpublished
Anolis alutaceus	Squamata	Dactyloidae	insular endemic	0.37	Shai Meiri, unpublished
Anolis alvarezdeltoroi	Squamata	Dactyloidae	mainland	0.93	Shai Meiri, unpublished
Anolis amplisquamosus	Squamata	Dactyloidae	mainland	0.41	Shai Meiri, unpublished
Anolis anatoloros	Squamata	Dactyloidae	mainland	0.82	Shai Meiri, unpublished
Anolis anchicayae	Squamata	Dactyloidae	mainland	0.72	Shai Meiri, unpublished
Anolis anfiloquioi	Squamata	Dactyloidae	insular endemic	0.23	Shai Meiri, unpublished
Anolis angusticeps	Squamata	Dactyloidae	insular endemic	0.5	Shai Meiri, unpublished
Anolis anisolepis	Squamata	Dactyloidae	mainland	0.57	Shai Meiri, unpublished
Anolis annectens	Squamata	Dactyloidae	mainland	0.99	Shai Meiri, unpublished
Anolis anoriensis	Squamata	Dactyloidae	mainland	1.23	Shai Meiri, unpublished
Anolis antioquiae	Squamata	Dactyloidae	mainland	1.01	Shai Meiri, unpublished
Anolis antonii	Squamata	Dactyloidae	mainland	0.55	Shai Meiri, unpublished
Anolis apletophallus	Squamata	Dactyloidae	mainland	0.35	Shai Meiri, unpublished
Anolis apollinaris	Squamata	Dactyloidae	mainland	1.45	Shai Meiri, unpublished
Anolis aquaticus	Squamata	Dactyloidae	mainland	0.98	Shai Meiri, unpublished
Anolis argenteolus	Squamata	Dactyloidae	insular endemic	0.76	Shai Meiri, unpublished
Anolis argillaceus	Squamata	Dactyloidae	insular endemic	0.37	Shai Meiri, unpublished
Anolis armouri	Squamata	Dactyloidae	insular endemic	0.93	Shai Meiri, unpublished
Anolis auratus	Squamata	Dactyloidae	mainland	0.59	Shai Meiri, unpublished
Anolis bahorucoensis	Squamata	Dactyloidae	insular endemic	0.45	Shai Meiri, unpublished
Anolis baleatus	Squamata	Dactyloidae	insular endemic	2.06	Shai Meiri, unpublished
Anolis baracoae	Squamata	Dactyloidae	insular endemic	2	Shai Meiri, unpublished
Anolis barahonae	Squamata	Dactyloidae	insular endemic	2	Shai Meiri, unpublished
Anolis barbatus	Squamata	Dactyloidae	insular endemic	1.99	Shai Meiri, unpublished
Anolis barbouri	Squamata	Dactyloidae	insular endemic	0.55	Shai Meiri, unpublished
Anolis barkeri	Squamata	Dactyloidae	mainland	1.32	Shai Meiri, unpublished
Anolis bartschi	Squamata	Dactyloidae	insular endemic	1.02	Shai Meiri, unpublished
Anolis beckeri	Squamata	Dactyloidae	mainland	0.82	Shai Meiri, unpublished
Anolis bellipeniculus	Squamata	Dactyloidae	mainland	0.86	Shai Meiri, unpublished
Anolis benedikti	Squamata	Dactyloidae	mainland	0.39	Shai Meiri, unpublished
Anolis bicaorum	Squamata	Dactyloidae	insular endemic	1.12	Shai Meiri, unpublished
Anolis bimaculatus	Squamata	Dactyloidae	insular endemic	1.6	Shai Meiri, unpublished
Anolis binotatus	Squamata	Dactyloidae	mainland	0.45	Shai Meiri, unpublished
Anolis biporcatus	Squamata	Dactyloidae	mainland	1.49	Shai Meiri, unpublished
Anolis birama	Squamata	Dactyloidae	insular endemic	0.76	Shai Meiri, unpublished
Anolis bitectus	Squamata	Dactyloidae	mainland	0.58	Shai Meiri, unpublished
Anolis blanquillanus	Squamata	Dactyloidae	insular endemic	1.1	Shai Meiri, unpublished
Anolis boettgeri	Squamata	Dactyloidae	mainland	0.84	Shai Meiri, unpublished
Anolis bombiceps	Squamata	Dactyloidae	mainland	0.93	Shai Meiri, unpublished
Anolis bonairensis	Squamata	Dactyloidae	insular endemic	0.94	Shai Meiri, unpublished
Anolis boulengerianus	Squamata	Dactyloidae	mainland	0.72	Shai Meiri, unpublished
Anolis brasiliensis	Squamata	Dactyloidae	mainland	0.94	Shai Meiri, unpublished
Anolis bremeri	Squamata	Dactyloidae	insular endemic	0.89	Shai Meiri, unpublished
Anolis breslini	Squamata	Dactyloidae	insular endemic	0.66	Shai Meiri, unpublished
Anolis brevirostris	Squamata	Dactyloidae	insular endemic	0.5	Shai Meiri, unpublished
Anolis brunneus	Squamata	Dactyloidae	insular endemic	0.96	Shai Meiri, unpublished
Anolis calimae	Squamata	Dactyloidae	mainland	0.64	Shai Meiri, unpublished
Anolis campbelli	Squamata	Dactyloidae	mainland	0.48	Shai Meiri, unpublished
Anolis capito	Squamata	Dactyloidae	mainland	1.34	Shai Meiri, unpublished
Anolis caquetae	Squamata	Dactyloidae	mainland	0.61	Shai Meiri, unpublished
Anolis carlliebi	Squamata	Dactyloidae	mainland	0.32	Shai Meiri, unpublished
Anolis carlostoddi	Squamata	Dactyloidae	mainland	0.57	Shai Meiri, unpublished
Anolis carolinensis	Squamata	Dactyloidae	mainland	0.94	Shai Meiri, unpublished
Anolis carpenteri	Squamata	Dactyloidae	mainland	0.35	Shai Meiri, unpublished
Anolis casildae	Squamata	Dactyloidae	mainland	1.48	Shai Meiri, unpublished
Anolis caudalis	Squamata	Dactyloidae	insular endemic	0.45	Shai Meiri, unpublished
Anolis centralis	Squamata	Dactyloidae	insular endemic	0.37	Shai Meiri, unpublished
Anolis chamaeleonides	Squamata	Dactyloidae	insular endemic	2.04	Shai Meiri, unpublished
Anolis charlesmyersi	Squamata	Dactyloidae	mainland	0.99	Shai Meiri, unpublished
Anolis chloris	Squamata	Dactyloidae	mainland	0.7	Shai Meiri, unpublished
Anolis callainus	Squamata	Dactyloidae	insular endemic	1.02	Shai Meiri, unpublished
Anolis christophei	Squamata	Dactyloidae	insular endemic	0.42	Shai Meiri, unpublished
Anolis chrysolepis	Squamata	Dactyloidae	mainland	0.93	Shai Meiri, unpublished
Anolis chrysops	Squamata	Dactyloidae	insular endemic	0.91	Shai Meiri, unpublished
Anolis clivicola	Squamata	Dactyloidae	insular endemic	0.41	Shai Meiri, unpublished
Anolis cobanensis	Squamata	Dactyloidae	mainland	0.64	Shai Meiri, unpublished
Anolis chlorocyanus	Squamata	Dactyloidae	insular endemic	1.09	Shai Meiri, unpublished
Anolis compressicauda	Squamata	Dactyloidae	mainland	0.55	Shai Meiri, unpublished
Anolis concolor	Squamata	Dactyloidae	insular endemic	1.02	Shai Meiri, unpublished
Anolis confusus	Squamata	Dactyloidae	insular endemic	0.5	Shai Meiri, unpublished
Anolis conspersus	Squamata	Dactyloidae	insular endemic	0.96	Shai Meiri, unpublished
Anolis cooki	Squamata	Dactyloidae	insular endemic	0.91	Shai Meiri, unpublished
Anolis crassulus	Squamata	Dactyloidae	mainland	0.64	Shai Meiri, unpublished
Anolis cristatellus	Squamata	Dactyloidae	insular endemic	1.02	Shai Meiri, unpublished
Anolis cristifer	Squamata	Dactyloidae	mainland	1.15	Shai Meiri, unpublished
Anolis cryptolimifrons	Squamata	Dactyloidae	mainland	0.29	Shai Meiri, unpublished
Anolis cupeyalensis	Squamata	Dactyloidae	insular endemic	-0.09	Shai Meiri, unpublished
Anolis cupreus	Squamata	Dactyloidae	mainland	0.59	Shai Meiri, unpublished
Anolis cuprinus	Squamata	Dactyloidae	mainland	0.84	Shai Meiri, unpublished
Anolis cuscoensis	Squamata	Dactyloidae	mainland	0.72	Shai Meiri, unpublished
Anolis cusuco	Squamata	Dactyloidae	mainland	0.32	Shai Meiri, unpublished
Anolis cuvieri	Squamata	Dactyloidae	insular endemic	2.06	Shai Meiri, unpublished
Anolis cyanopleurus	Squamata	Dactyloidae	insular endemic	0.23	Shai Meiri, unpublished
Anolis cybotes	Squamata	Dactyloidae	insular endemic	1.04	Shai Meiri, unpublished
Anolis cymbops	Squamata	Dactyloidae	mainland	0.35	Shai Meiri, unpublished
Anolis damulus	Squamata	Dactyloidae	mainland	0.47	Shai Meiri, unpublished
Anolis danieli	Squamata	Dactyloidae	mainland	1.6	Shai Meiri, unpublished
Anolis darlingtoni	Squamata	Dactyloidae	insular endemic	0.94	Shai Meiri, unpublished
Anolis datzorum	Squamata	Dactyloidae	mainland	0.4	Shai Meiri, unpublished
Anolis delafuentei	Squamata	Dactyloidae	insular endemic	0.68	Shai Meiri, unpublished
Anolis deltae	Squamata	Dactyloidae	mainland	0.61	Shai Meiri, unpublished
Anolis desechensis	Squamata	Dactyloidae	insular endemic	0.59	Shai Meiri, unpublished
Anolis desiradei	Squamata	Dactyloidae	insular endemic	1.02	Shai Meiri, unpublished
Anolis dissimilis	Squamata	Dactyloidae	mainland	0.64	Shai Meiri, unpublished
Anolis distichus	Squamata	Dactyloidae	insular endemic	0.5	Shai Meiri, unpublished
Anolis dolichocephalus	Squamata	Dactyloidae	insular endemic	0.47	Shai Meiri, unpublished
Anolis dollfusianus	Squamata	Dactyloidae	mainland	0.26	Shai Meiri, unpublished
Anolis duellmani	Squamata	Dactyloidae	mainland	0.16	Shai Meiri, unpublished
Anolis dunni	Squamata	Dactyloidae	mainland	0.62	Shai Meiri, unpublished
Anolis elcopeensis	Squamata	Dactyloidae	mainland	0.29	Shai Meiri, unpublished
Anolis equestris	Squamata	Dactyloidae	insular endemic	2.13	Shai Meiri, unpublished
Anolis ernestwilliamsi	Squamata	Dactyloidae	insular endemic	1.06	Shai Meiri, unpublished
Anolis etheridgei	Squamata	Dactyloidae	insular endemic	0.26	Shai Meiri, unpublished
Anolis eugenegrahami	Squamata	Dactyloidae	insular endemic	0.89	Shai Meiri, unpublished
Anolis eulaemus	Squamata	Dactyloidae	mainland	1.32	Shai Meiri, unpublished
Anolis euskalerriari	Squamata	Dactyloidae	mainland	0.5	Shai Meiri, unpublished
Anolis evermanni	Squamata	Dactyloidae	insular endemic	0.99	Shai Meiri, unpublished
Anolis extremus	Squamata	Dactyloidae	mainland	1.1	Shai Meiri, unpublished
Anolis fairchildi	Squamata	Dactyloidae	insular endemic	0.96	Shai Meiri, unpublished
Anolis fasciatus	Squamata	Dactyloidae	mainland	0.89	Shai Meiri, unpublished
Anolis ferreus	Squamata	Dactyloidae	insular endemic	1.77	Shai Meiri, unpublished
Anolis festae	Squamata	Dactyloidae	mainland	0.68	Shai Meiri, unpublished
Anolis fitchi	Squamata	Dactyloidae	mainland	1.26	Shai Meiri, unpublished
[truncated: 9,475 more rows]

## Sheet: selected features
	misc	topography	climate	productivity	biogeography	encroachment	MEM	PEM
Binary
> 20k	"range_size_km2","max_mass_g","centroid_lat_gard_1_7"	"min_elevation_m","elevation_range_m","alt_mean"	"bio1_stddev","bio1_min","bio1_max","bio2_mean","bio2_stddev","bio3_min","bio3_max","bio4_mean","bio4_min","bio5_min","bio5_max","bio6_stddev","bio6_max","bio7_mean","bio7_stddev","bio8_max","bio9_mean","bio9_max","bio10_mean","bio11_mean","bio11_min","bio11_max","bio13_stddev","bio14_stddev","bio15_min","bio15_max","bio16_mean","bio16_max","bio17_mean","bio18_min","bio18_max","bio19_mean","bio19…	"npp_stddev","ndvi_stddev","ndvi_min","ndvi_max"	"Flooded.Grasslands.and.Savannas","Montane.Grassleands.and.Savannas"	"barren_mean","barren_stddev","barren_max","accessibility_mean","human_footprint_stddev","human_footprint_max","human_influence_mean","human_influence_stddev","human_influence_min","human_influence_max","night_light_2000_mean","night_light_2010_mean","pop_dens_2000_stddev","pop_dens_2000_min","pop_dens_2010_mean","pop_dens_2010_stddev","pop_dens_2020_mean","pop_dens_2020_stddev","pop_dens_2020_ma…	137	38
<20k >5k	"max_mass_g","centroid_lat_gard_1_7"	"midpoint_elevation_m","alt_mean","alt_span"	"bio1_max","bio2_stddev","bio3_stddev","bio3_max","bio4_stddev","bio4_min","bio5_max","bio7_stddev","bio11_mean","bio11_max","bio12_stddev","bio12_min","bio13_stddev","bio13_min","bio14_mean","bio15_max","bio16_stddev","bio16_max","bio17_stddev","bio18_mean","bio18_max","bio19_min"	"npp_stddev","npp_min","ndvi_mean"	"max_domain_area","AA"	"barren_max","accessibility_mean","human_footprint_stddev","night_light_1992_max.1","night_light_2010_mean","pop_dens_2000_mean","pop_dens_2020_mean","pop_dens_2020_stddev","pop_dens_2020_max","Bare_ground_change_1982.2016_mean","Bare_ground_change_1982.2016_stddev","Short_vegetation_change_1982.2016_mean","Short_vegetation_change_1982.2016_min"	74	17
<5k >100	"range_size_km2","max_mass_g","centroid_lat_gard_1_7"	"min_elevation_m","max_elevation_m","elevation_range_m","alt_stddev"	"bio2_mean","bio2_max","bio3_mean","bio3_stddev","bio3_max","bio4_stddev","bio4_min","bio4_max","bio5_mean","bio6_stddev","bio7_mean","bio7_min","bio8_mean","bio8_max","bio9_mean","bio9_min","bio9_max","bio10_max","bio11_mean","bio11_min","bio12_mean","bio12_stddev","bio13_stddev","bio14_stddev","bio15_mean","bio15_stddev","bio16_mean","bio16_min","bio16_max","bio17_mean","bio17_max","bio18_stdde…	"npp_mean","npp_stddev","npp_min","ndvi_mean","ndvi_stddev","ndvi_min"	"Deserts.and.Xeric.Shrublands"	"barren_mean","barren_max","accessibility_mean","accessibility_min","human_footprint_mean","human_footprint_stddev","human_footprint_min","human_influence_mean","human_influence_stddev","human_influence_min","human_influence_max","night_light_1992_max.1","night_light_2000_mean","night_light_2010_mean","night_light_2010_max","pop_dens_2000_stddev","pop_dens_2000_min","pop_dens_2000_max","pop_dens_…	157	30
<100	"range_size_km2","max_mass_g","centroid_lat_gard_1_7","island_area_km2"	"min_elevation_m","midpoint_elevation_m","alt_min","alt_max"	"bio3_max","bio5_mean","bio5_min","bio7_max","bio11_min","bio12_min","bio13_max","bio15_min","bio16_min","bio17_min","bio17_max"	"npp_min","npp_max","ndvi_min"	"IM"	"barren_stddev","accessibility_max","human_footprint_min","human_footprint_max","human_influence_min","human_influence_max","night_light_2010_min","pop_dens_2000_max","pop_dens_2010_mean","pop_dens_2010_min","pop_dens_2020_max","Bare_ground_change_1982.2016_min"	91	17
CR vs (EN+VU)
> 20k	"range_size_km2","max_mass_g","insularinsular endemic","insularmainland","island_area_km2","centroid_lat_gard_1_7"	"min_elevation_m","max_elevation_m","elevation_range_m","midpoint_elevation_m","alt_mean","alt_stddev","alt_min","alt_max","alt_span"	"bio1_mean","bio1_stddev","bio1_min","bio1_max","bio2_mean","bio2_stddev","bio2_min","bio2_max","bio3_mean","bio3_stddev","bio3_min","bio3_max","bio4_mean","bio4_stddev","bio4_min","bio4_max","bio5_mean","bio5_stddev","bio5_min","bio5_max","bio6_mean","bio6_stddev","bio6_min","bio6_max","bio7_mean","bio7_stddev","bio7_min","bio7_max","bio8_mean","bio8_stddev","bio8_min","bio8_max","bio9_mean","bi…	"npp_mean","npp_stddev","npp_min","npp_max","ndvi_mean","ndvi_stddev","ndvi_min","ndvi_max"	"max_domain_area","AA","AT","IM","MA","NA.","NT","OC","PA","Tropical.and.Subtropical.Moist.Broadleaf.Forest","Tropical.and.Subtropical.Dry.Broadleaf.Forests","Tropical.and.Subtropical.Coniferous.Forests","Temperate.Broadleaf.and.Mixed.Forests","Temperate.Coniferous.Forests","Boreal.Forests.Taiga","Tropical.and.Subtropical.Grassleands..Savannas..and.Shrublands","Temperate.Grassleands..Savannas..an…	"barren_mean","barren_stddev","barren_min","barren_max","accessibility_mean","accessibility_stddev","accessibility_min","accessibility_max","human_footprint_mean","human_footprint_stddev","human_footprint_min","human_footprint_max","human_influence_mean","human_influence_stddev","human_influence_min","human_influence_max","new_night_light_1992_mean","night_light_1992_min.1","night_light_1992_max.…	235	77
<20k >5k	X	"alt_mean","alt_stddev","alt_min","alt_max","alt_span"	"bio1_min","bio1_max","bio2_mean","bio2_stddev","bio2_min","bio2_max","bio3_mean","bio3_min","bio3_max","bio4_mean","bio4_stddev","bio4_min","bio5_mean","bio5_stddev","bio5_min","bio5_max","bio6_stddev","bio6_min","bio6_max","bio7_mean","bio7_stddev","bio7_min","bio7_max","bio8_mean","bio8_stddev","bio8_min","bio8_max","bio9_mean","bio9_stddev","bio9_min","bio9_max","bio10_mean","bio10_stddev","b…	"npp_mean","npp_stddev","npp_min","npp_max","ndvi_mean","ndvi_stddev","ndvi_min","ndvi_max"	"max_domain_area","AA","AT","IM","MA","NA.","NT","OC","PA","Tropical.and.Subtropical.Moist.Broadleaf.Forest","Tropical.and.Subtropical.Dry.Broadleaf.Forests","Tropical.and.Subtropical.Coniferous.Forests","Temperate.Broadleaf.and.Mixed.Forests","Temperate.Coniferous.Forests","Boreal.Forests.Taiga","Tropical.and.Subtropical.Grassleands..Savannas..and.Shrublands","Temperate.Grassleands..Savannas..an…	"barren_mean","barren_stddev","barren_min","barren_max","accessibility_mean","accessibility_stddev","accessibility_min","accessibility_max","human_footprint_mean","human_footprint_stddev","human_footprint_min","human_footprint_max","human_influence_mean","human_influence_stddev","human_influence_min","human_influence_max","new_night_light_1992_mean","night_light_1992_min.1","night_light_1992_max.…	235	75
<5k >100	"range_size_km2","max_mass_g","insularinsular endemic","insularmainland","centroid_lat_gard_1_7","island_area_km2"	"min_elevation_m","max_elevation_m","elevation_range_m","midpoint_elevation_m","alt_mean","alt_stddev","alt_min","alt_max","alt_span"	"bio1_mean","bio1_stddev","bio1_min","bio1_max","bio2_mean","bio2_stddev","bio2_min","bio2_max","bio3_mean","bio3_stddev","bio3_min","bio3_max","bio4_mean","bio4_stddev","bio4_min","bio4_max","bio5_mean","bio5_stddev","bio5_min","bio5_max","bio6_mean","bio6_stddev","bio6_min","bio6_max","bio7_mean","bio7_stddev","bio7_min","bio7_max","bio8_mean","bio8_stddev","bio8_min","bio8_max","bio9_mean","bi…	"npp_mean","npp_stddev","npp_min","npp_max","ndvi_mean","ndvi_stddev","ndvi_min","ndvi_max"	"max_domain_area","AA","AT","IM","MA","NA.","NT","OC","PA","Tropical.and.Subtropical.Moist.Broadleaf.Forest","Tropical.and.Subtropical.Dry.Broadleaf.Forests","Tropical.and.Subtropical.Coniferous.Forests","Temperate.Broadleaf.and.Mixed.Forests","Temperate.Coniferous.Forests","Boreal.Forests.Taiga","Tropical.and.Subtropical.Grassleands..Savannas..and.Shrublands","Temperate.Grassleands..Savannas..an…	"barren_mean","barren_stddev","barren_min","barren_max","accessibility_mean","accessibility_stddev","accessibility_min","accessibility_max","human_footprint_mean","human_footprint_stddev","human_footprint_min","human_footprint_max","human_influence_mean","human_influence_stddev","human_influence_min","human_influence_max","new_night_light_1992_mean","night_light_1992_min.1","night_light_1992_max.…	235	78
<100	"range_size_km2","max_mass_g","insularinsular endemic","insularmainland","island_area_km2","centroid_lat_gard_1_7"	"min_elevation_m","max_elevation_m","elevation_range_m","midpoint_elevation_m","alt_mean","alt_stddev","alt_min","alt_max","alt_span"	"bio1_mean","bio1_stddev","bio1_min","bio1_max","bio2_mean","bio2_stddev","bio2_min","bio2_max","bio3_mean","bio3_stddev","bio3_min","bio3_max","bio4_mean","bio4_stddev","bio4_min","bio4_max","bio5_mean","bio5_stddev","bio5_min","bio5_max","bio6_mean","bio6_stddev","bio6_min","bio6_max","bio7_mean","bio7_stddev","bio7_min","bio7_max","bio8_mean","bio8_stddev","bio8_min","bio8_max","bio9_mean","bi…	"npp_mean","npp_stddev","npp_min","npp_max","ndvi_mean","ndvi_min","ndvi_max"	"max_domain_area","AA","AT","IM","MA","NA.","NT","OC","PA","Tropical.and.Subtropical.Moist.Broadleaf.Forest","Tropical.and.Subtropical.Dry.Broadleaf.Forests","Tropical.and.Subtropical.Coniferous.Forests","Temperate.Broadleaf.and.Mixed.Forests","Temperate.Coniferous.Forests","Boreal.Forests.Taiga","Tropical.and.Subtropical.Grassleands..Savannas..and.Shrublands","Temperate.Grassleands..Savannas..an…	"barren_mean","barren_stddev","barren_min","barren_max","accessibility_mean","accessibility_stddev","accessibility_min","accessibility_max","human_footprint_mean","human_footprint_stddev","human_footprint_min","human_footprint_max","human_influence_mean","human_influence_stddev","human_influence_min","human_influence_max","new_night_light_1992_mean","night_light_1992_min.1","night_light_1992_max.…	235	78
EN vs VU
> 20k	X	"alt_stddev","alt_span"	"bio3_max","bio8_max","bio9_min","bio19_min"	X	"IM"	"barren_stddev","human_footprint_stddev","pop_dens_2000_min","pop_dens_2020_stddev","Bare_ground_change_1982.2016_mean"	68	9
<20k >5k	"range_size_km2"	X	"bio1_max","bio8_mean","bio18_mean"	"npp_mean","npp_min"	X	"barren_max","accessibility_stddev","Tree_canopy_change_1982.2016_max"	37	3
<5k >100	"max_mass_g"	X	"bio4_min","bio5_mean","bio12_stddev","bio15_stddev","bio16_stddev","bio19_max"	"npp_max","ndvi_stddev"	X	"barren_mean","barren_stddev","human_influence_stddev","human_influence_max","night_light_2000_max","pop_dens_2000_stddev","pop_dens_2010_stddev","pop_dens_2010_min","Bare_ground_change_1982.2016_mean"	37	5
<100	X	X	"bio6_max"	X	X	X	18	2
NT vs LC
> 20k	"range_size_km2","max_mass_g","insularinsular endemic","insularmainland","island_area_km2","centroid_lat_gard_1_7"	"min_elevation_m","max_elevation_m","elevation_range_m","midpoint_elevation_m","alt_mean","alt_stddev","alt_min","alt_max","alt_span"	"bio1_mean","bio1_stddev","bio1_min","bio1_max","bio2_mean","bio2_stddev","bio2_min","bio2_max","bio3_mean","bio3_stddev","bio3_min","bio3_max","bio4_mean","bio4_stddev","bio4_min","bio4_max","bio5_mean","bio5_stddev","bio5_min","bio5_max","bio6_mean","bio6_stddev","bio6_min","bio6_max","bio7_mean","bio7_stddev","bio7_min","bio7_max","bio8_mean","bio8_min","bio8_max","bio9_mean","bio9_stddev","bi…	"npp_mean","npp_stddev","npp_min","npp_max","ndvi_mean","ndvi_stddev","ndvi_min","ndvi_max"	"max_domain_area","AA","AT","IM","MA","NA.","NT","OC","PA","Tropical.and.Subtropical.Moist.Broadleaf.Forest","Tropical.and.Subtropical.Dry.Broadleaf.Forests","Tropical.and.Subtropical.Coniferous.Forests","Temperate.Broadleaf.and.Mixed.Forests","Temperate.Coniferous.Forests","Boreal.Forests.Taiga","Tropical.and.Subtropical.Grassleands..Savannas..and.Shrublands","Temperate.Grassleands..Savannas..an…	"barren_mean","barren_stddev","barren_min","barren_max","accessibility_mean","accessibility_stddev","accessibility_min","accessibility_max","human_footprint_mean","human_footprint_stddev","human_footprint_min","human_footprint_max","human_influence_mean","human_influence_stddev","human_influence_min","human_influence_max","new_night_light_1992_mean","night_light_1992_min.1","night_light_1992_max.…	235	78
<20k >5k	"range_size_km2"	"midpoint_elevation_m","alt_mean"	"bio10_mean","bio12_min","bio13_max","bio18_stddev"	"npp_stddev"	X	"pop_dens_2020_min","Bare_ground_change_1982.2016_mean","Short_vegetation_change_1982.2016_mean","Short_vegetation_change_1982.2016_stddev"	41	5
<5k >100	"range_size_km2","max_mass_g","insularinsular endemic","insularmainland","island_area_km2","centroid_lat_gard_1_7"	"min_elevation_m","max_elevation_m","elevation_range_m","midpoint_elevation_m","alt_mean","alt_stddev","alt_min","alt_max","alt_span"	"bio1_mean","bio1_stddev","bio1_min","bio1_max","bio2_mean","bio2_stddev","bio2_min","bio2_max","bio3_mean","bio3_stddev","bio3_min","bio3_max","bio4_mean","bio4_stddev","bio4_min","bio4_max","bio5_mean","bio5_stddev","bio5_min","bio5_max","bio6_mean","bio6_stddev","bio6_min","bio6_max","bio7_mean","bio7_stddev","bio7_min","bio7_max","bio8_mean","bio8_stddev","bio8_min","bio8_max","bio9_mean","bi…	"npp_mean","npp_stddev","npp_min","npp_max","ndvi_mean","ndvi_stddev","ndvi_min","ndvi_max"	"max_domain_area","AA","AT","IM","MA","NA.","NT","OC","PA","Tropical.and.Subtropical.Moist.Broadleaf.Forest","Tropical.and.Subtropical.Dry.Broadleaf.Forests","Tropical.and.Subtropical.Coniferous.Forests","Temperate.Broadleaf.and.Mixed.Forests","Temperate.Coniferous.Forests","Boreal.Forests.Taiga","Tropical.and.Subtropical.Grassleands..Savannas..and.Shrublands","Temperate.Grassleands..Savannas..an…	"barren_mean","barren_stddev","barren_min","barren_max","accessibility_mean","accessibility_stddev","accessibility_min","accessibility_max","human_footprint_mean","human_footprint_stddev","human_footprint_min","human_footprint_max","human_influence_mean","human_influence_stddev","human_influence_min","human_influence_max","new_night_light_1992_mean","night_light_1992_min.1","night_light_1992_max.…	233	78
<100	"range_size_km2","max_mass_g","insularinsular endemic","insularmainland","island_area_km2","centroid_lat_gard_1_7"	"min_elevation_m","max_elevation_m","elevation_range_m","midpoint_elevation_m","alt_mean","alt_stddev","alt_min","alt_max","alt_span"	"bio1_mean","bio1_stddev","bio1_min","bio1_max","bio2_mean","bio2_stddev","bio2_min","bio2_max","bio3_mean","bio3_stddev","bio3_min","bio3_max","bio4_mean","bio4_stddev","bio4_min","bio4_max","bio5_mean","bio5_stddev","bio5_min","bio5_max","bio6_mean","bio6_stddev","bio6_min","bio6_max","bio7_mean","bio7_stddev","bio7_min","bio7_max","bio8_mean","bio8_stddev","bio8_min","bio8_max","bio9_mean","bi…	"npp_mean","npp_stddev","npp_min","npp_max","ndvi_mean","ndvi_stddev","ndvi_min","ndvi_max"	"max_domain_area","AA","AT","IM","MA","NA.","NT","OC","PA","Tropical.and.Subtropical.Moist.Broadleaf.Forest","Tropical.and.Subtropical.Dry.Broadleaf.Forests","Tropical.and.Subtropical.Coniferous.Forests","Temperate.Broadleaf.and.Mixed.Forests","Temperate.Coniferous.Forests","Boreal.Forests.Taiga","Tropical.and.Subtropical.Grassleands..Savannas..and.Shrublands","Temperate.Grassleands..Savannas..an…	"barren_mean","barren_stddev","barren_min","barren_max","accessibility_mean","accessibility_min","accessibility_max","human_footprint_mean","human_footprint_stddev","human_footprint_min","human_footprint_max","human_influence_mean","human_influence_stddev","human_influence_min","human_influence_max","new_night_light_1992_mean","night_light_1992_min.1","night_light_1992_max.1","night_light_2000_me…	233	77

## Sheet: predicted categories
gard_1_7_id	binomial	original_cat	predicted_cat
R00002	Alligator sinensis	CR	CR
R03801	Alsophylax laevis	CR	CR
R10157	Astrochelys radiata	CR	CR
R09533	Atheris matildae	CR	CR
R10034	Batagur affinis	CR	CR
R10035	Batagur baska	CR	CR
R10036	Batagur borneoensis	CR	CR
R10038	Batagur kachuga	CR	CR
R10039	Batagur trivittata	CR	CR
R10220	Chitra chitra	CR	CR
R00010	Crocodylus intermedius	CR	CR
R00011	Crocodylus johnsoni	NE	CR
R00012	Crocodylus mindorensis	CR	CR
R00020	Crocodylus siamensis	CR	CR
R10041	Cuora aurocapitata	CR	CR
R10042	Cuora bourreti	CR	CR
R10046	Cuora mouhotii	EN	CR
R10048	Cuora picturata	CR	CR
R10049	Cuora trifasciata	CR	CR
R10051	Cuora zhoui	CR	CR
R10052	Cyclemys atripons	NE	CR
R10054	Cyclemys enigmatica	NE	CR
R10055	Cyclemys fusca	NE	CR
R10058	Cyclemys pulchristriata	NE	CR
R09944	Emydura victoriae	NE	CR
R05363	Eremias pleskei	CR	CR
R10148	Erymnochelys madagascariensis	CR	CR
R00025	Gavialis gangeticus	CR	CR
R10180	Geochelone platynota	CR	CR
R09990	Glyptemys muhlenbergii	CR	CR
R10183	Gopherus flavomarginatus	CR	CR
R10067	Leucocephalon yuwonoi	CR	CR
R10202	Malacochersus tornieri	CR	CR
R10203	Manouria emys	CR	CR
R10071	Mauremys caspica	NE	CR
R00022	Mecistops cataphractus	CR	CR
R09951	Mesoclemmys hogei	CR	CR
R03591	Micrurus medemi	CR	CR
R09958	Myuchelys bellii	NE	CR
R10084	Orlitia borneensis	CR	CR
R10086	Pangshura sylhetensis	EN	CR
R10812	Pelomedusa kobe	NE	CR
R10817	Pelomedusa variabilis	NE	CR
R10875	Psammobates oculiferus	NE	CR
R10245	Rafetus swinhoei	CR	CR
R10091	Rhinoclemmys diademata	NE	CR
R11457	Teratoscincus rustamowi	NE	CR
R10955	Terrapene mexicana	NE	CR
R10956	Terrapene yucatana	NE	CR
R10214	Testudo kleinmanni	CR	CR
R09480	Varanus mitchelli	CR	CR
R09825	Vipera anatolica	CR	CR
R00019	Crocodylus rhombifer	CR	CR
R05222	Ctenosaura oaxacana	CR	CR
R10045	Cuora mccordi	CR	CR
R10050	Cuora yunnanensis	CR	CR
R10064	Heosemys depressa	CR	CR
R10070	Mauremys annamensis	CR	CR
R09948	Mesoclemmys dahli	CR	CR
R10205	Psammobates geometricus	CR	CR
R05074	Ptychoglossus danieli	CR	CR
R10208	Pyxis arachnoides	CR	CR
R08251	Scincella huanrenensis	CR	CR
R10126	Sternotherus depressus	CR	CR
R09829	Vipera darevskii	CR	CR
R05265	Acanthodactylus harranensis	CR	CR
R05282	Acanthodactylus spinicauda	CR	CR
R11029	Aldabrachelys grandidieri	NE	CR
R07068	Aspronema cochabambae	VU	CR
R10158	Astrochelys yniphora	CR	CR
R07080	Barkudia insularis	CR	CR
R07234	Chioninia spinalis	LC	CR
R03884	Cnemaspis kottiyoorensis	NE	CR
R03911	Cnemaspis paripari	CR	CR
R05335	Darevskia steineri	DD	CR
R01375	Eirenis hakkariensis	NE	CR
R05381	Gallotia simonyi	CR	CR
R01413	Gongylosoma mukutense	CR	CR
R04332	Hemidactylus bouvieri	CR	CR
R04393	Hemidactylus mandebensis	NE	CR
R08931	Holcosus orcesi	CR	CR
R07911	Mabuya mabouya	CR	CR
R10733	Macrochelys suwanniensis	NE	CR
R07931	Marisora roatanae	CR	CR
R10748	Mesalina microlepis	NE	CR
R09730	Montivipera wagneri	CR	CR
R01577	Oligodon booliati	CR	CR
R08073	Panopa croizati	CR	CR
R00374	Phrynocephalus golubewii	CR	CR
R09966	Pseudemydura umbrina	CR	CR
R10209	Pyxis planicauda	CR	CR
R06666	Sceloporus exsul	CR	CR
R08422	Spondylurus magnacruzae	CR	CR
R08428	Spondylurus semitaeniatus	CR	CR
R08429	Spondylurus sloanii	CR	CR
R08430	Spondylurus spilonotus	CR	CR
R06882	Tarentola rudis	DD	CR
R00674	Abronia frosti	CR	CR
R00690	Abronia reidi	DD	CR
R07021	Acontias schmitzi	NE	CR
R11626	Afrotyphlops chirioi	NE	CR
R11627	Afrotyphlops rouxestevae	NE	CR
R07031	Alinea lanceolata	CR	CR
R04892	Alopoglossus lehmanni	CR	CR
R02631	Alsophis antiguae	CR	CR
R02632	Alsophis antillensis	CR	CR
R02637	Alsophis sajdaki	NE	CR
R00511	Amphisbaena brevis	NE	CR
R00519	Amphisbaena cayemite	CR	CR
R00546	Amphisbaena leali	CR	CR
R11104	Amphisbaena mebengokre	NE	CR
R00586	Amphisbaena stejnegeri	DD	CR
R11336	Anadia buenaventura	NE	CR
R10276	Andinosaura stellae	DD	CR
R09172	Anilios batillus	DD	CR
R10280	Anilios insperatus	CR	CR
R10281	Anilios obtusifrons	NE	CR
R02022	Anolis alfaroi	NE	CR
R02026	Anolis alocomyos	NE	CR
R02028	Anolis altavelensis	NE	CR
R11186	Anolis arenal	NE	CR
R02061	Anolis bicaorum	NE	CR
R02078	Anolis campbelli	NE	CR
R02100	Anolis concolor	NE	CR
R02119	Anolis darlingtoni	NE	CR
R02121	Anolis delafuentei	NE	CR
R10289	Anolis demissus	NE	CR
R02123	Anolis desechensis	NE	CR
R02124	Anolis desiradei	NE	CR
R02133	Anolis ernestwilliamsi	NE	CR
R02135	Anolis eugenegrahami	NE	CR
R02146	Anolis fortunensis	DD	CR
R02156	Anolis garridoi	NE	CR
R02179	Anolis ibague	DD	CR
R02193	Anolis juangundlachi	CR	CR
R02195	Anolis kahouannensis	NE	CR
R10296	Anolis kathydayae	NE	CR
R10297	Anolis landestoyi	NE	CR
R02207	Anolis lemniscatus	DD	CR
R02224	Anolis luteosignifer	NE	CR
R02227	Anolis macilentus	NE	CR
R02240	Anolis maynardi	NE	CR
R02248	Anolis microlepis	DD	CR
R02286	Anolis paravertebralis	DD	CR
R10302	Anolis pecuarius	NE	CR
R02296	Anolis pigmaequestris	NE	CR
R02330	Anolis rimarum	NE	CR
R02357	Anolis sierramaestrae	NE	CR
R02358	Anolis singularis	NE	CR
R02378	Anolis toldo	NE	CR
R02388	Anolis umbrivagus	NE	CR
R02391	Anolis utilensis	NE	CR
R02398	Anolis vescus	NE	CR
R02399	Anolis vicarius	DD	CR
R02400	Anolis villai	NE	CR
R11568	Apostolepis kikoi	NE	CR
R10332	Apostolepis lineata	DD	CR
R10334	Apostolepis tertulianobeui	NE	CR
R11032	Apostolepis underwoodi	NE	CR
R06918	Aprasia wicherina	DD	CR
R09222	Argyrophis roxaneae	DD	CR
R08596	Aristelliger reyesi	CR	CR
R02674	Arrhyton dolichura	NE	CR
R02675	Arrhyton procerum	DD	CR
R02701	Atractus careolepis	NE	CR
R10363	Atractus cerberus	NE	CR
R10364	Atractus esepe	NE	CR
R02758	Atractus multidentatus	CR	CR
R02759	Atractus nasutus	DD	CR
R02768	Atractus ochrosetrus	DD	CR
R08172	Austroablepharus barrylyoni	CR	CR
R04929	Bachia didactyla	NE	CR
R11339	Bachia marcelae	DD	CR
R10372	Bitis harenna	NE	CR
R10373	Blaesodactylus victori	NE	CR
R02822	Borikenophis sanctaecrucis	CR	CR
R09579	Bothrops alcatraz	CR	CR
R09594	Bothrops insularis	CR	CR
R09612	Bothrops otavioi	NE	CR
R10383	Bothrops sazimai	NE	CR
R10392	Brachyseps mandady	DD	CR
R00892	Brookesia bonsi	CR	CR
R00898	Brookesia desperata	CR	CR
R00903	Brookesia lambertoni	DD	CR
R00915	Brookesia tuberculata	VU	CR
R01128	Calamaria apraeocularis	NE	CR
R01137	Calamaria butonensis	NE	CR
R01141	Calamaria curta	NE	CR
R01159	Calamaria longirostris	NE	CR
R07140	Caledoniscincus pelletieri	NE	CR
R11173	Calumma juliae	NE	CR
R11174	Calumma roaloko	NE	CR
R07148	Capitellum mariagalantae	CR	CR
R00837	Casarea dussumieri	VU	CR
R02575	Celestus anelpistus	CR	CR
R02585	Celestus duquesneyi	CR	CR
R10416	Celestus laf	NE	CR
R02591	Celestus macrotus	EN	CR
R02592	Celestus marcanoi	LC	CR
R02593	Celestus microblepharis	CR	CR
R02595	Celestus occiduus	CR	CR
R04956	Cercosaura hypnoides	DD	CR
R07205	Chalcides ebneri	CR	CR
R10168	Chelonoidis hoodensis	CR	CR
R10433	Chilabothrus argentum	CR	CR
R03832	Cnemaspis adii	NE	CR
R11259	Cnemaspis godagedarai	NE	CR
R11284	Cnemaspis shevaroyensis	NE	CR
R03941	Cnemaspis temiah	CR	CR
R11285	Cnemaspis thackerayi	NE	CR
R08913	Cnemidophorus vanzoi	CR	CR
R08601	Coleodactylus natalensis	DD	CR
R05637	Compsophis vinckei	CR	CR
R02841	Coniophanes andresensis	CR	CR
R05208	Conolophus marthae	CR	CR
R01930	Cordylus marunguensis	NE	CR
R09646	Crotalus catalinensis	CR	CR
R07306	Cryptoblepharus voeltzkowi	NE	CR
R05213	Ctenosaura bakeri	CR	CR
R07358	Ctenotus lancelini	CR	CR
R10473	Cubatyphlops anchaurus	DD	CR
R10474	Cubatyphlops anousius	DD	CR
R10475	Cubatyphlops arator	DD	CR
R10478	Cubatyphlops contorhinus	DD	CR
R10479	Cubatyphlops epactius	CR	CR
R10481	Cubatyphlops notorachius	DD	CR
R10483	Cubatyphlops perimychus	LC	CR
R10484	Cubatyphlops satelles	DD	CR
R09225	Cyclotyphlops deharvengi	NE	CR
R05234	Cyclura pinguis	CR	CR
R10489	Cyclura stejnegeri	CR	CR
R00612	Cynisca gansi	CR	CR
R00615	Cynisca kigomensis	CR	CR
R00625	Cynisca schaeferi	DD	CR
R03974	Cyrtodactylus batik	NE	CR
R04166	Cyrtodactylus battalensis	NE	CR
R03992	Cyrtodactylus chanhomeae	CR	CR
R11038	Cyrtodactylus gialaiensis	CR	CR
R10500	Cyrtodactylus hitchi	NE	CR
R04081	Cyrtodactylus nigriocularis	CR	CR
R10510	Cyrtodactylus rishivalleyensis	NE	CR
R04126	Cyrtodactylus spinosus	NE	CR
R04133	Cyrtodactylus takouensis	CR	CR
R04147	Cyrtodactylus trilatofasciatus	EN	CR
R00632	Dalophia luluae	NE	CR
R01321	Dendrophidion boshelli	CR	CR
R11188	Dibamus manadotuaensis	NE	CR
R10531	Dierogekko baaba	NE	CR
R02458	Dierogekko inexpectatus	CR	CR
R02460	Dierogekko kaalaensis	CR	CR
R02463	Dierogekko poumensis	CR	CR
R02464	Dierogekko thomaswhitei	CR	CR
R10668	Diploderma ngoclinensis	DD	CR
R02615	Diploglossus montisserrati	CR	CR
R10535	Dixonius kaweesaki	CR	CR
R00241	Draco supriatnai	NE	CR
R01356	Drymoluber apurimacensis	CR	CR
R02921	Emmochliophis fugleri	DD	CR
R02922	Emmochliophis miops	CR	CR
R05149	Enhydris chanardi	DD	CR
R02924	Enulius bifoveatus	CR	CR
R10554	Epibator greeri	DD	CR
R05946	Epictia clinorostris	NE	CR
R10562	Epictia martinezi	NE	CR
R05956	Epictia rubrolineata	DD	CR
R05965	Epictia undecimstriata	DD	CR
R02956	Erythrolamprus ornatus	CR	CR
R02966	Erythrolamprus subocularis	DD	CR
R04985	Euspondylus monsfumus	CR	CR
R10598	Flexiseps stylus	DD	CR
R00967	Furcifer belalandaensis	CR	CR
R11178	Furcifer monoceras	NE	CR
R00982	Furcifer tuzetae	DD	CR
R11245	Gehyra peninsularis	NE	CR
R04266	Gekko lauhachindai	CR	CR
R02989	Geophis championi	DD	CR
R02990	Geophis damiani	CR	CR
R02991	Geophis downsi	DD	CR
R02995	Geophis dunni	DD	CR
R07599	Geoscincus haraldmeieri	CR	CR
R08613	Gonatodes daudini	CR	CR
R08619	Gonatodes infernalis	CR	CR
R03760	Goniurosaurus toyamai	CR	CR
R03761	Goniurosaurus yamashinae	CR	CR
R00266	Harpesaurus modiglianii	DD	CR
R06395	Hebius nicobariense	NE	CR
R04321	Hemidactylus aporus	NE	CR
R04342	Hemidactylus dracaenacolus	CR	CR
R04387	Hemidactylus lopezjuradoi	DD	CR
R04403	Hemidactylus newtoni	NE	CR
R11270	Hemidactylus whitakeri	NE	CR
R11248	Hemiphyllodactylus kolliensis	NE	CR
R05668	Heteroliodon fohy	EN	CR
R03056	Hydromorphus dunni	DD	CR
R10663	Hypsiglena unaocularus	NE	CR
R03073	Hypsirhynchus melanichnus	CR	CR
R03080	Ialtris parishi	CR	CR
R05407	Ichnotropis tanganicana	DD	CR
R05171	Karnsophis siantaris	NE	CR
R11661	Kinosternon vogti	NE	CR
R00996	Kinyongia mulyai	CR	CR
R10675	Kinyongia rugegensis	NE	CR
R07676	Larutia penangensis	CR	CR
R05427	Latastia siebenrocki	DD	CR
R05876	Leiocephalus anonymous	NE	CR
R05877	Leiocephalus apertosulcus	NE	CR
R05882	Leiocephalus endomychus	CR	CR
R05884	Leiocephalus etheridgei	NE	CR
R05893	Leiocephalus onaneyi	CR	CR
R05900	Leiocephalus rhutidira	CR	CR
R10678	Leiocephalus sixtoi	NE	CR
R07681	Leiolopisma alazon	CR	CR
R08646	Lepidoblepharis miyatai	CR	CR
R04476	Lepidodactylus buleli	DD	CR
R04502	Lepidodactylus tepukapili	NE	CR
R09846	Lepidophyma chicoasensis	DD	CR
R09864	Lepidophyma zongolica	NE	CR
R00521	Leposternon cerradensis	NE	CR
R11096	Leposternon mineiro	NE	CR
R01468	Leptophis haileyi	DD	CR
R07699	Leptosiaphos hylophilus	NE	CR
R05987	Leptotyphlops pungwensis	DD	CR
R09127	Letheobia angeli	NE	CR
R11061	Liolaemus calliston	NE	CR
R06108	Liolaemus cranwelli	CR	CR
R06114	Liolaemus cuyumhue	CR	CR
R11356	Liolaemus quinterosi	NE	CR
R05696	Liophidium maintikibo	DD	CR
R05702	Liophidium trilineatum	DD	CR
R05704	Liopholidophis baderi	NE	CR
R07824	Lioscincus vivae	CR	CR
R11470	Liotyphlops sousai	NE	CR
R00637	Loveridgea phylofiniens	DD	CR
R04512	Luperosaurus iskandari	DD	CR
R11520	Lycodon gibsonae	NE	CR
R05722	Lycodryas cococola	NE	CR
R04544	Lygodactylus inexpectatus	DD	CR
R04545	Lygodactylus insularis	NE	CR
R04580	Lygodactylus williamsi	CR	CR
R11443	Lygosoma kinabatanganensis	NE	CR
R11430	Lygosoma samajaya	NE	CR
R07904	Lygosoma vosmaeri	DD	CR
R07905	Mabuya cochonae	NE	CR
R07906	Mabuya desiradae	NE	CR
R07908	Mabuya grandisterrae	NE	CR
R07910	Mabuya hispaniolae	CR	CR
R07912	Mabuya montserratae	CR	CR
R07914	Madascincus arenicola	CR	CR
R09289	Madatyphlops madagascariensis	DD	CR
R07930	Marisora magnacornae	DD	CR
R07934	Marmorosphax kaala	CR	CR
R01227	Masticophis anthonyi	CR	CR
R04585	Mediodactylus brachykolon	NE	CR
R03617	Micrurus ruatanus	CR	CR
R05992	Mitophis asbolepis	CR	CR
R05993	Mitophis calypso	CR	CR
R05994	Mitophis leptipileptus	CR	CR
R05176	Myron resetari	NE	CR
R04608	Nactus serpensinsula	VU	CR
R07981	Nannoscincus hanchisteus	CR	CR
R07983	Nannoscincus manautei	CR	CR
R10778	Oligosoma awakopaka	CR	CR
R08009	Oligosoma burganae	CR	CR
R11434	Oligosoma hoparatea	CR	CR
R08032	Oligosoma pikitanga	CR	CR
R08035	Oligosoma roimata	NE	CR
R03127	Omoadiphas cannula	CR	CR
R03128	Omoadiphas texiguatensis	CR	CR
R06461	Opisthotropis kikuzatoi	CR	CR
R10790	Oreosaurus rhodogaster	CR	CR
R10791	Oreosaurus serranus	NE	CR
R10797	Panaspis annobonensis	CR	CR
R08078	Paracontias fasika	CR	CR
R10804	Paracontias mahamavo	NE	CR
R08085	Paracontias minimus	CR	CR
R08086	Paracontias rothschildi	CR	CR
R04676	Paroedura hordiesi	NE	CR
R11275	Paroedura kloki	NE	CR
R11277	Paroedura spelaea	NE	CR
R08108	Parvoscincus palawanensis	DD	CR
R10816	Pelomedusa somalica	NE	CR
R10820	Phaeoscincus taomensis	NE	CR
R01671	Philothamnus girardi	NE	CR
R10828	Pholidoscelis atratus	CR	CR
R10833	Pholidoscelis corvinus	CR	CR
R06823	Phyllodactylus paralepis	NE	CR
R11171	Phyllurus pinnaclensis	CR	CR
R10868	Plestiodon takarai	DD	CR
R10869	Podarcis raffonei	CR	CR
R01721	Poecilopholis cameronensis	NE	CR
R11602	Polemon ater	NE	CR
R05052	Potamites montanicola	DD	CR
R05793	Prosymna ornatissima	CR	CR
R05796	Prosymna semifasciata	NE	CR
R08188	Pseudoacontias menamainty	CR	CR
R08189	Pseudoacontias unicolor	VU	CR
R10882	Pseudocalotes rhaegal	CR	CR
R10888	Pseudorabdion torquatum	NE	CR
R05078	Ptychoglossus grandisquamatus	DD	CR
R10904	Rhadinella lisyae	NE	CR
R03239	Rhadinella rogerromani	NT	CR
R03242	Rhadinella tolpanorum	CR	CR
R01009	Rhampholeon acuminatus	CR	CR
R01012	Rhampholeon bruessoworum	CR	CR
R01013	Rhampholeon chapmanorum	CR	CR
R01015	Rhampholeon hattinghi	CR	CR
R10912	Rhinophis roshanpererai	NE	CR
R03262	Sibon merendonensis	CR	CR
R03266	Sibon perissostichon	DD	CR
R08692	Sphaerodactylus alphus	NE	CR
R08702	Sphaerodactylus bromeliarum	DD	CR
R08708	Sphaerodactylus cochranae	CR	CR
R08720	Sphaerodactylus elasmorhynchus	CR	CR
R08723	Sphaerodactylus epiurus	CR	CR
R08731	Sphaerodactylus guanajae	NE	CR
R08736	Sphaerodactylus kirbyi	VU	CR
R08739	Sphaerodactylus lazelli	CR	CR
R08747	Sphaerodactylus micropithecus	DD	CR
R08754	Sphaerodactylus nycteropus	CR	CR
R08761	Sphaerodactylus parthenopion	EN	CR
R08767	Sphaerodactylus poindexteri	NE	CR
R08781	Sphaerodactylus schuberti	CR	CR
R08786	Sphaerodactylus sommeri	CR	CR
R08795	Sphaerodactylus williamsi	CR	CR
R08379	Sphenomorphus sarasinorum	NE	CR
R08415	Spondylurus anegadae	CR	CR
R08417	Spondylurus culebrae	CR	CR
R08419	Spondylurus haitiae	CR	CR
R08421	Spondylurus macleani	CR	CR
R08423	Spondylurus martinae	CR	CR
R08424	Spondylurus monae	CR	CR
R08425	Spondylurus monitae	CR	CR
R08431	Spondylurus turksae	CR	CR
R03290	Synophis plectovertebralis	CR	CR
R01832	Tantilla hendersoni	DD	CR
R01837	Tantilla johnsoni	DD	CR
R01846	Tantilla olympia	NE	CR
R01848	Tantilla petersi	CR	CR
R11081	Tantilla stenigrammi	NE	CR
R01864	Tantilla tayrae	DD	CR
R01865	Tantilla tecta	DD	CR
R01868	Tantilla tritaeniata	CR	CR
R06038	Tetracheilostoma carlae	CR	CR
R06884	Thecadactylus oskrobapreinorum	DD	CR
R08962	Trachyboa gularis	NE	CR
R08495	Trachylepis ozorii	NE	CR
R08496	Trachylepis pendeana	NE	CR
R08518	Trachylepis vezo	DD	CR
R10975	Tribolonotus choiseulensis	NE	CR
R11606	Tricheilostoma kongoensis	NE	CR
R06050	Trilepida guayaquilensis	DD	CR
R06056	Trilepida pastusa	NE	CR
R03340	Trimetopon viquezi	CR	CR
R08966	Tropidophis caymanensis	CR	CR
R08976	Tropidophis hendersoni	CR	CR
R08983	Tropidophis parkeri	CR	CR
R08987	Tropidophis schwartzi	NE	CR
R08991	Tropidophis stullae	CR	CR
R08994	Tropidophis xanthogaster	LC	CR
R09105	Tropidurus imbituba	NE	CR
R08952	Tupinambis palustris	NE	CR
R11167	Tympanocryptis mccartneyi	NE	CR
R09330	Typhlops agoralionis	CR	CR
R09354	Typhlops leptolepis	NE	CR
R09374	Typhlops sylleptor	EN	CR
R10997	Tytthoscincus jaripendek	NE	CR
R11007	Tytthoscincus textus	NE	CR
R06739	Urosaurus clarionensis	VU	CR
R11579	Vermicella parscauda	NE	CR
R09837	Vipera olguni	CR	CR
R11019	Voeltzkowia mobydick	NE	CR
R11469	Xenosaurus fractus	NE	CR
R09914	Acanthochelys pallidipectoris	EN	EN
R05251	Acanthodactylus blanci	EN	EN
R09137	Afrotyphlops gierrai	EN	EN
R10037	Batagur dhongoka	CR	EN
R09912	Carettochelys insculpta	EN	EN
R10430	Chersobius boulengeri	EN	EN
R10431	Chersobius signatus	EN	EN
R10222	Chitra vandijki	NE	EN
R09984	Clemmys guttata	EN	EN
R03907	Cnemaspis occidentalis	EN	EN
R10040	Cuora amboinensis	EN	EN
R10043	Cuora flavomarginata	EN	EN
R10044	Cuora galbinifrons	CR	EN
R10047	Cuora pani	CR	EN
R10056	Cyclemys gemeli	NE	EN
R10226	Cycloderma frenatum	EN	EN
R05230	Cyclura cornuta	EN	EN
R04132	Cyrtodactylus sworderi	EN	EN
R05315	Darevskia clarkorum	EN	EN
R06929	Delma impar	EN	EN
R02578	Diploglossus bivittatus	EN	EN
R10551	Emys blandingii	NE	EN
R01402	Euprepiophis perlacea	EN	EN
R02003	Gambelia sila	EN	EN
R10059	Geoclemys hamiltonii	EN	EN
R10061	Geoemyda spengleri	EN	EN
R09989	Glyptemys insculpta	EN	EN
R10184	Gopherus morafkai	NE	EN
R09996	Graptemys gibbonsi	EN	EN
R03487	Hemiaspis damelii	EN	EN
R10063	Heosemys annandalii	EN	EN
R10066	Heosemys spinosa	EN	EN
R03491	Hoplocephalus bungaroides	VU	EN
R10192	Indotestudo forstenii	EN	EN
R00999	Kinyongia tenuis	EN	EN
R07756	Lerista lineata	EN	EN
R10230	Lissemys scutata	DD	EN
R07853	Lissolepis coventryi	EN	EN
R10741	Malayemys khoratensis	NE	EN
R10072	Mauremys japonica	NT	EN
R10074	Mauremys mutica	EN	EN
R10075	Mauremys nigricans	EN	EN
R10076	Mauremys reevesii	EN	EN
R10078	Mauremys sinensis	EN	EN
R10079	Melanochelys tricarinata	EN	EN
R03636	Naja atra	VU	EN
R10231	Nilssonia formosa	EN	EN
R08010	Oligosoma chloronoton	EN	EN
R10780	Oligosoma kokowai	NE	EN
R08021	Oligosoma longipes	EN	EN
R10236	Palea steindachneri	EN	EN
R10085	Pangshura smithii	NT	EN
R10087	Pangshura tecta	NT	EN
R10238	Pelochelys cantorii	EN	EN
R10242	Pelodiscus parviformis	NE	EN
R11662	Pelodiscus variegatus	NE	EN
R05772	Phisalixella variabilis	EN	EN
R00389	Phrynocephalus rossikowi	EN	EN
R01693	Pituophis ruthveni	EN	EN
R10147	Platysternon megacephalum	EN	EN
R09759	Protobothrops sieversorum	EN	EN
R08181	Pseudemoia cryodroma	EN	EN
R10244	Rafetus euphraticus	EN	EN
R10098	Sacalia bealei	EN	EN
R10099	Sacalia quadriocellata	EN	EN
R08588	Shinisaurus crocodilurus	EN	EN
R06524	Thamnophis melanogaster	EN	EN
R01898	Thrasops schmidti	EN	EN
R10963	Timon kurdistanicus	NE	EN
R10102	Vijayachelys silvatica	EN	EN
R00677	Abronia graminea	EN	EN
R05279	Acanthodactylus schreiberi	EN	EN
R10257	Afrotyphlops cuneirostris	NE	EN
R02340	Anolis ruizii	EN	EN
R09538	Atropoides indomitus	EN	EN
R09545	Azemiops kharini	NE	EN
R09546	Bitis albanica	EN	EN
R09567	Bothriechis marchi	EN	EN
R09572	Bothriechis thalassinus	NE	EN
R05205	Brachylophus bulabula	EN	EN
R05206	Brachylophus fasciatus	EN	EN
R00885	Bradypodion thamnobates	EN	EN
R00906	Brookesia minima	EN	EN
R00928	Calumma gallus	EN	EN
R10432	Chersobius solus	VU	EN
R02832	Chersodromus rubriventris	EN	EN
R03874	Cnemaspis indraneildasii	EN	EN
R09642	Crotalus armstrongi	NE	EN
R09663	Crotalus pusillus	EN	EN
R09672	Crotalus tlaloci	NE	EN
R07275	Cryptoblepharus eximius	NE	EN
R07418	Cyclodomorphus praealtus	EN	EN
R05307	Darevskia alpina	VU	EN
R05321	Darevskia kamii	NE	EN
R05322	Darevskia kopetdaghica	EN	EN
R05330	Darevskia rostombekowi	EN	EN
R05337	Darevskia uzzelli	EN	EN
R03468	Elapsoidea broadleyi	NE	EN
R03469	Elapsoidea chelazziorum	EN	EN
R03473	Elapsoidea nigra	EN	EN
R07463	Emoia concolor	NT	EN
R07521	Emoia trossula	EN	EN
R10573	Epictia wynni	NE	EN
R00974	Furcifer minor	EN	EN
R04242	Gehyra vorax	NE	EN
R03027	Geophis turbidus	NE	EN
R00726	Gerrhonotus parvus	EN	EN
R08626	Gonatodes purpurogularis	EN	EN
R09993	Graptemys ernsti	NT	EN
R10000	Graptemys pearlensis	EN	EN
R05159	Gyiophis maculosa	DD	EN
R05160	Gyiophis vorisi	EN	EN
R04313	Hemidactylus albituberculatus	NE	EN
R11238	Hemiphyllodactylus jnana	NE	EN
R04458	Hemiphyllodactylus titiwangsaensis	EN	EN
R03066	Hypsiglena tanzeri	DD	EN
R05397	Iberolacerta cyreni	EN	EN
R10674	Kinyongia msuyae	NE	EN
R00325	Laudakia nuristanica	NE	EN
R08637	Lepidoblepharis conolepis	EN	EN
R07692	Leptosiaphos amieti	NE	EN
R07708	Leptosiaphos vigintiserierum	NE	EN
R07745	Lerista haroldi	EN	EN
R07775	Lerista puncticauda	EN	EN
R06148	Liolaemus gravenhorstii	EN	EN
R06162	Liolaemus insolitus	EN	EN
R06202	Liolaemus multimaculatus	EN	EN
R06254	Liolaemus salinicola	EN	EN
R04540	Lygodactylus guibei	NT	EN
R11643	Macrovipera razii	NE	EN
R10742	Malayodracon robinsonii	NT	EN
R11321	Mediodactylus bartoni	NE	EN
R10749	Mesalina saudiarabica	NE	EN
R09722	Mixcoatlus melanurus	EN	EN
R07959	Mochlus mabuiiformis	NE	EN
R07967	Mochlus vinciguerrae	NE	EN
R09728	Montivipera latifii	EN	EN
R05202	Morunasaurus groi	EN	EN
R03661	Ogmodon vitianus	EN	EN
R10779	Oligosoma elium	EN	EN
R08012	Oligosoma grande	EN	EN
R08020	Oligosoma lineoocellatum	EN	EN
R08024	Oligosoma microlepis	EN	EN
R11398	Oligosoma newmani	NE	EN
R08031	Oligosoma otagense	EN	EN
R08036	Oligosoma smithi	NE	EN
R08044	Oligosoma waimatense	EN	EN
R10784	Ophryacus smaragdinus	NE	EN
R04741	Phelsuma serraticauda	EN	EN
R03165	Philodryas boliviana	NE	EN
R05493	Phoenicolacerta kulzeri	EN	EN
R10854	Phrynosoma diminutum	NE	EN
R06346	Phymaturus verdugo	LC	EN
R01710	Platyceps sinai	NT	EN
R05497	Podarcis carbonelli	EN	EN
R05498	Podarcis cretensis	EN	EN
R10006	Pseudemys alabamensis	EN	EN
R02543	Rhacodactylus trachyrhynchus	EN	EN
R03211	Rhadinaea forbesi	DD	EN
R03217	Rhadinaea marcellae	EN	EN
R03218	Rhadinaea montana	EN	EN
R05094	Riama columbiana	EN	EN
R03249	Saphenophis boursieri	NT	EN
R06669	Sceloporus goldmani	EN	EN
R10930	Sceloporus oberon	VU	EN
R08248	Scincella forbesorum	NE	EN
R08780	Sphaerodactylus scapularis	EN	EN
R01830	Tantilla flavilineata	EN	EN
R01845	Tantilla oaxacae	DD	EN
R01859	Tantilla shawi	EN	EN
R01861	Tantilla striata	DD	EN
R01881	Telescopus hoogstraali	EN	EN
R08434	Tiliqua adelaidensis	EN	EN
R10030	Trachemys taylori	EN	EN
R10971	Trachylepis gonwouoi	NE	EN
R09788	Trimeresurus kanburiensis	EN	EN
R01053	Trioceros laterispinis	EN	EN
R01062	Trioceros pfefferi	EN	EN
R11465	Tropidurus azurduyae	NE	EN
R11231	Tropiocolotes hormozganensis	NE	EN
R00469	Tympanocryptis pinguicolla	EN	EN
R04817	Uroplatus guentheri	EN	EN
R11017	Vipera graeca	EN	EN
R00668	Abronia aurita	EN	EN
R00670	Abronia campbelli	CR	EN
R00671	Abronia chiszari	EN	EN
R00672	Abronia deppii	EN	EN
R00673	Abronia fimbriata	EN	EN
R00675	Abronia fuscolabialis	EN	EN
R00676	Abronia gaiophantasma	EN	EN
R00680	Abronia martindelcampoi	EN	EN
R00681	Abronia matudai	EN	EN
R00685	Abronia montecristoi	EN	EN
R00691	Abronia salvadorensis	EN	EN
R00694	Abronia vasconcelosii	VU	EN
R05250	Acanthodactylus beershebensis	CR	EN
R00047	Acanthosaura titiwangsaensis	EN	EN
R09882	Achalinus jinggangensis	CR	EN
R09152	Afrotyphlops usambaricus	NE	EN
R00074	Agama lanzai	NE	EN
R01078	Ahaetulla perroteti	EN	EN
R05292	Algyroides marchi	EN	EN
R04893	Alopoglossus viridiceps	NE	EN
R02635	Alsophis rijgersmaei	EN	EN
R08826	Ameiva pantherina	DD	EN
R09154	Amerotyphlops arenensis	NE	EN
R09160	Amerotyphlops paucisquamus	LC	EN
R09165	Amerotyphlops trinitatus	EN	EN
R00501	Amphisbaena arenaria	NE	EN
R00517	Amphisbaena carvalhoi	NE	EN
R00528	Amphisbaena fenestrata	EN	EN
R00531	Amphisbaena gonavensis	CR	EN
R00536	Amphisbaena hiata	DD	EN
R00538	Amphisbaena hyporissor	EN	EN
R00587	Amphisbaena supernumeraria	NE	EN
R04898	Anadia blakei	EN	EN
R04900	Anadia brevifrontalis	EN	EN
R04901	Anadia bumanguesa	DD	EN
R04907	Anadia pamplonensis	EN	EN
R04908	Anadia pariaensis	EN	EN
R04909	Anadia petersi	DD	EN
R10270	Andinosaura crypta	EN	EN
R10274	Andinosaura oculata	EN	EN
R10275	Andinosaura petrorum	EN	EN
R09190	Anilios longissimus	DD	EN
R00742	Anniella campi	NE	EN
R00744	Anniella grinnelli	EN	EN
R02015	Anolis acutus	NE	EN
R02020	Anolis ahli	EN	EN
R02021	Anolis alayoni	NE	EN
R02036	Anolis anfiloquioi	NE	EN
R10284	Anolis apletolepis	NE	EN
R10285	Anolis aurifer	NE	EN
R02050	Anolis bahorucoensis	NE	EN
R02052	Anolis baracoae	NE	EN
R02053	Anolis barahonae	NE	EN
R02054	Anolis barbatus	NE	EN
R02057	Anolis bartschi	NE	EN
R02070	Anolis bonairensis	NE	EN
R02074	Anolis breslini	NE	EN
R11184	Anolis caceresae	NE	EN
R02086	Anolis caudalis	NE	EN
R10287	Anolis chlorodius	NE	EN
R02101	Anolis confusus	NE	EN
R02108	Anolis cupeyalensis	NE	EN
R02112	Anolis cusuco	EN	EN
R11183	Anolis dracula	NE	EN
R10292	Anolis eladioi	NE	EN
R02134	Anolis etheridgei	NE	EN
R10293	Anolis favillarum	NE	EN
R02147	Anolis fowleri	NE	EN
R02150	Anolis fugitivus	NE	EN
R10294	Anolis gonavensis	NE	EN
R02167	Anolis guafe	EN	EN
R02168	Anolis guamuhaya	NE	EN
R02171	Anolis haetianus	EN	EN
R02172	Anolis haguei	NE	EN
R02173	Anolis hendersoni	NE	EN
R11182	Anolis heteropholidotus	NE	EN
R02175	Anolis hobartsmithi	EN	EN
R02181	Anolis imias	NE	EN
R02186	Anolis inexpectatus	NE	EN
R02188	Anolis insolitus	NE	EN
R02192	Anolis johnmeyeri	NE	EN
R02197	Anolis koopmani	EN	EN
R02198	Anolis kreutzi	NE	EN
R10298	Anolis leucodera	NE	EN
R02218	Anolis longitibialis	NE	EN
R02219	Anolis loveridgei	EN	EN
R02237	Anolis marron	EN	EN
R02246	Anolis mestrei	NE	EN
R02270	Anolis ocelloscapularis	NE	EN
R02289	Anolis paternus	NE	EN
R02297	Anolis pijolense	NE	EN
R02299	Anolis placidus	NE	EN
R02306	Anolis poncensis	NE	EN
R10305	Anolis prasinorius	NE	EN
R02310	Anolis proboscis	EN	EN
R02319	Anolis purpurgularis	NE	EN
R02320	Anolis pygmaeus	EN	EN
R02321	Anolis quadriocellifer	NE	EN
R02325	Anolis reconditus	EN	EN
R02326	Anolis rejectus	NE	EN
R02332	Anolis roatanensis	NE	EN
R02334	Anolis roosevelti	CR	EN
R02335	Anolis roquet	NE	EN
R02337	Anolis rubribarbaris	NE	EN
R02338	Anolis rubribarbus	NE	EN
R02341	Anolis rupinae	NE	EN
R02343	Anolis sacamecatensis	NE	EN
R02350	Anolis scriptus	NE	EN
R02355	Anolis sheplani	NE	EN
R02356	Anolis shrevei	NE	EN
R02359	Anolis smallwoodi	NE	EN
R02367	Anolis strahmi	EN	EN
R02393	Anolis vanidicus	NE	EN
R02397	Anolis vermiculatus	NE	EN
R10313	Anolis vinosus	NE	EN
R10314	Anolis viridius	NE	EN
R02402	Anolis wampuensis	NE	EN
R02404	Anolis websteri	NE	EN
R02406	Anolis wermuthi	EN	EN
R10316	Anolis wilsoni	NE	EN
R02413	Anolis zeus	NE	EN
R00749	Anomalepis flavapices	DD	EN
R10323	Antillotyphlops granti	EN	EN
R02668	Apostolepis quirogai	NE	EN
R06909	Aprasia litorea	EN	EN
R02677	Arrhyton supernum	DD	EN
R02679	Arrhyton tanyplectum	EN	EN
R11033	Asaccus arnoldi	NE	EN
R06763	Asaccus montanus	VU	EN
R10341	Aspidoscelis cozumelus	LC	EN
R06361	Aspidura copei	DD	EN
R11614	Aspidura desilvai	NE	EN
R06363	Aspidura drummondhayi	NE	EN
R06365	Aspidura trachyprocta	NE	EN
R09532	Atheris mabuensis	EN	EN
R11557	Atractus atlas	NE	EN
R02711	Atractus duboisi	EN	EN
R11560	Atractus marthae	NE	EN
R02766	Atractus occidentalis	EN	EN
R02782	Atractus resplendens	DD	EN
R02800	Atractus thalesdelemai	NE	EN
R11328	Bachia alleni	NE	EN
R00702	Barisia herrerae	EN	EN
R10370	Barisia jonesi	NE	EN
R00705	Barisia rudicollis	EN	EN
R02443	Bavayia exsuccida	EN	EN
R02445	Bavayia goroensis	EN	EN
R02448	Bavayia ornata	EN	EN
R03813	Blaesodactylus ambonihazo	DD	EN
R01122	Boiga wallachi	DD	EN
R09565	Bothriechis guifarroi	NE	EN
R09574	Bothrocophias campbelli	VU	EN
R09588	Bothrops caribbaeus	EN	EN
R09599	Bothrops lanceolatus	EN	EN
R09606	Bothrops medusa	EN	EN
R05207	Brachylophus vitiensis	CR	EN
R07095	Brachymeles cebuensis	CR	EN
R07116	Brachymeles suluensis	NE	EN
R07121	Brachymeles tungaoi	NE	EN
R07122	Brachymeles vermis	EN	EN
R07123	Brachymeles vindumi	NE	EN
R07124	Brachymeles vulcani	NE	EN
R00872	Bradypodion caeruleogula	EN	EN
R00873	Bradypodion caffer	EN	EN
R00896	Brookesia decaryi	EN	EN
R00897	Brookesia dentata	EN	EN
R00900	Brookesia exarmata	EN	EN
R00902	Brookesia karchei	EN	EN
R00904	Brookesia lineata	EN	EN
R00907	Brookesia perarmata	EN	EN
R00908	Brookesia peyrierasi	EN	EN
R00909	Brookesia ramanantsoai	EN	EN
R03818	Bunopus blanfordii	NE	EN
R01125	Calamaria acutirostris	NE	EN
R01154	Calamaria joloensis	DD	EN
R01171	Calamaria pfefferi	EN	EN
R01183	Calamaria yunnanensis	EN	EN
R02826	Calamodontophis ronaldoi	EN	EN
R07131	Caledoniscincus auratus	EN	EN
R07133	Caledoniscincus chazeaui	EN	EN
R07134	Caledoniscincus constellatus	NE	EN
R07139	Caledoniscincus orestes	EN	EN
R03429	Calliophis castoe	NE	EN
R00136	Calotes nigrilabris	NE	EN
R00138	Calotes pethiyagodai	NE	EN
R00920	Calumma andringitraense	EN	EN
R00927	Calumma furcifer	EN	EN
R00930	Calumma glawi	EN	EN
R00931	Calumma globifer	EN	EN
R00934	Calumma hafahafa	CR	EN
R00944	Calumma tarzan	CR	EN
R11172	Calumma uetzi	NE	EN
R00948	Calumma vencesi	EN	EN
R00949	Calumma vohibola	EN	EN
R07149	Capitellum metallicum	CR	EN
R07150	Capitellum parvicruzae	CR	EN
R07156	Carlia beccarii	NE	EN
R09628	Causus rasmusseni	NE	EN
R07195	Celatiscincus euryotis	EN	EN
R07196	Celatiscincus similis	EN	EN
R02574	Celestus agasepsoides	EN	EN
R02577	Celestus barbouri	EN	EN
R02584	Celestus darlingtoni	EN	EN
R02588	Celestus haetianus	EN	EN
R02589	Celestus hewardi	EN	EN
R00144	Ceratophora stoddartii	NE	EN
R00145	Ceratophora tennentii	EN	EN
R05144	Cerberus microlepis	EN	EN
R06580	Chalarodon steinkampi	NE	EN
R07210	Chalcides mauritanicus	EN	EN
R07216	Chalcides parallelus	EN	EN
R11440	Chalcides simonyi	EN	EN
R01187	Chapinophis xanthocheilus	EN	EN
R10161	Chelonoidis becki	VU	EN
R10425	Chelonoidis guntheri	CR	EN
R10426	Chelonoidis microphyes	EN	EN
R10172	Chelonoidis vicina	EN	EN
R00790	Chilabothrus chrysogaster	NE	EN
R10434	Chilabothrus granti	EN	EN
R07236	Chioninia vaillantii	EN	EN
R10435	Chironius brazili	NE	EN
R01213	Chironius vincenti	CR	EN
R03863	Cnemaspis gemunu	NE	EN
R03866	Cnemaspis goaensis	EN	EN
R03883	Cnemaspis kolhapurensis	DD	EN
R03902	Cnemaspis neangthyi	EN	EN
R03931	Cnemaspis scalpensis	NE	EN
R03945	Cnemaspis upendrai	NE	EN
R03951	Cnemaspis yercaudensis	LC	EN
R07239	Coggeria naufragus	LC	EN
R05304	Congolacerta asukului	NE	EN
R07255	Cophoscincopus senegalensis	DD	EN
R00150	Cophotis dumbara	CR	EN
R00801	Corallus blombergi	EN	EN
R00804	Corallus cropanii	EN	EN
R10452	Cordylus namakuiyus	NE	EN
R10464	Crotalus vegrandis	NE	EN
R01993	Crotaphytus antiquus	EN	EN
R07266	Cryptoblepharus boutonii	NE	EN
R07268	Cryptoblepharus burdeni	NE	EN
R07270	Cryptoblepharus cognatus	NE	EN
R07297	Cryptoblepharus quinquetaeniatus	NE	EN
R00170	Ctenophorus nguyarna	VU	EN
R05220	Ctenosaura melanosterna	EN	EN
R05223	Ctenosaura oedirhina	EN	EN
R05224	Ctenosaura palearis	EN	EN
R07356	Ctenotus kurnbudj	EN	EN
R07393	Ctenotus serotinus	CR	EN
R07400	Ctenotus stuarti	EN	EN
R05228	Cyclura carinata	EN	EN
R05232	Cyclura lewisi	EN	EN
R05235	Cyclura ricordi	EN	EN
R00623	Cynisca oligopholis	EN	EN
R03983	Cyrtodactylus brevidactylus	EN	EN
R03994	Cyrtodactylus chrysopylos	VU	EN
R03999	Cyrtodactylus cracens	NE	EN
R04169	Cyrtodactylus dattanensis	NE	EN
R10506	Cyrtodactylus petani	NE	EN
R04097	Cyrtodactylus phuquocensis	EN	EN
R04102	Cyrtodactylus pulchellus	EN	EN
R04112	Cyrtodactylus sadleiri	EN	EN
R10517	Cyrtodactylus srilekhae	NE	EN
R05309	Darevskia bendimahiensis	EN	EN
R11347	Darevskia dryada	CR	EN
R11340	Darevskia szczerbaki	NE	EN
R07427	Dasia subcaerulea	EN	EN
R01286	Dendrelaphis flavescens	NE	EN
R10529	Dendrelaphis sinharajensis	NE	EN
R01319	Dendrophidion atlantica	NE	EN
R02461	Dierogekko koniambo	CR	EN
R02462	Dierogekko nehoueensis	CR	EN
R02465	Dierogekko validiclavis	EN	EN
R05339	Dinarolacerta montenegrina	LC	EN
R00303	Diploderma hamptoni	DD	EN
R00305	Diploderma luei	EN	EN
R02598	Diploglossus scansorius	EN	EN
R01342	Dipsadoboa werneri	NE	EN
R11558	Dipsas bobridgelyi	NE	EN
R02886	Dipsas ellipsifera	EN	EN
R11554	Dipsas oswaldobaezi	NE	EN
R10538	Dolichophis cypriensis	EN	EN
R04197	Ebenavia maintimainty	EN	EN
R11228	Ebenavia robusta	NE	EN
R11220	Ebenavia tuelinae	NE	EN
R04972	Echinosaura brachycephala	EN	EN
R09688	Echis hughesi	DD	EN
R09940	Elusor macrurus	EN	EN
R07449	Emoia aneityumensis	EN	EN
R07456	Emoia boettgeri	EN	EN
R07481	Emoia lawesi	EN	EN
R07510	Emoia samoensis	EN	EN
R02938	Erythrolamprus cursor	CR	EN
R02971	Erythrolamprus triscalis	EN	EN
R07546	Eulamprus leuraensis	EN	EN
R02493	Eurydactylodes occidentalis	CR	EN
R07556	Eurylepis poonaensis	EN	EN
R10583	Eutropis austini	NE	EN
R10585	Eutropis greeri	NE	EN
R10591	Flexiseps decaryi	EN	EN
R00966	Furcifer balteatus	EN	EN
R00975	Furcifer nicosiai	EN	EN
R05377	Gallotia bravoana	CR	EN
R05380	Gallotia intermedia	CR	EN
R06770	Garthia penai	NE	EN
R10602	Geckolepis humbloti	NE	EN
R11212	Gehyra ocellata	NE	EN
R10612	Gelanesaurus flavogularis	NE	EN
R10060	Geoemyda japonica	EN	EN
R02996	Geophis fulvoguttatus	EN	EN
R10613	Geophis lorancai	NE	EN
R04843	Gerrhopilus tindalli	DD	EN
R11054	Gloydius rubromaculatus	NE	EN
R08629	Gonatodes seigliei	EN	EN
R03747	Goniurosaurus araneus	NE	EN
R03749	Goniurosaurus catbaensis	EN	EN
R03759	Goniurosaurus splendens	EN	EN
R09992	Graptemys caglei	EN	EN
R06379	Hebius concelarum	EN	EN
R06391	Hebius metusium	EN	EN
R10642	Hemidactylus alfarraji	NE	EN
R04317	Hemidactylus alkiyumii	NE	EN
R04340	Hemidactylus dawudazraqi	NE	EN
R11055	Hemidactylus kangerensis	NE	EN
R04376	Hemidactylus kundaensis	CR	EN
R04388	Hemidactylus luqueorum	NE	EN
R04394	Hemidactylus masirahensis	NE	EN
R10650	Hemidactylus yajurvedi	NE	EN
R06415	Hologerrhum dermali	EN	EN
R06782	Homonota rupicola	CR	EN
R03054	Hydrodynastes melanogigas	NE	EN
R03075	Hypsirhynchus polylepis	EN	EN
R03077	Ialtris agyrtes	EN	EN
R05395	Iberolacerta aurelioi	EN	EN
R05404	Ichnotropis chapini	NE	EN
R05238	Iguana delicatissima	CR	EN
R07640	Kanakysaurus viviparus	EN	EN
R07641	Kanakysaurus zebratus	EN	EN
R00992	Kinyongia gyrolepis	DD	EN
R00993	Kinyongia magomberae	EN	EN
R00994	Kinyongia matschiei	EN	EN
R00995	Kinyongia multituberculata	EN	EN
R01003	Kinyongia vosseleri	EN	EN
R07644	Lacertaspis lepesmei	NE	EN
R07659	Lampropholis elongata	DD	EN
R07664	Lankascincus deraniyagalae	NE	EN
R07668	Lankascincus greeri	EN	EN
R05896	Leiocephalus pratensis	CR	EN
R05904	Leiocephalus vinculum	EN	EN
R00333	Leiolepis guentherpetersi	EN	EN
R08654	Lepidoblepharis williamsi	EN	EN
R09855	Lepidophyma micropholis	VU	EN
R00580	Leposternon scutigerum	DD	EN
R07703	Leptosiaphos luberoensis	NE	EN
R07705	Leptosiaphos pauliani	EN	EN
R07712	Lerista ameles	EN	EN
R07764	Lerista nevinae	CR	EN
R11409	Lerista parameles	NE	EN
R07779	Lerista rochfordensis	VU	EN
R07796	Lerista vittata	CR	EN
R09141	Letheobia manni	DD	EN
R06069	Liolaemus arambarensis	EN	EN
R06111	Liolaemus curicensis	LC	EN
R06134	Liolaemus fabiani	EN	EN
R06165	Liolaemus isabelae	EN	EN
R06177	Liolaemus lentus	DD	EN
R06178	Liolaemus leopardinus	EN	EN
R06180	Liolaemus loboi	EN	EN
R06182	Liolaemus lorenzmuelleri	EN	EN
R06228	Liolaemus poconchilensis	EN	EN
R06244	Liolaemus ramonensis	EN	EN
R06248	Liolaemus robertoi	EN	EN
R06274	Liolaemus stolzmanni	EN	EN
R06289	Liolaemus ubaghsi	DD	EN
R05697	Liophidium mayottensis	EN	EN
R07807	Liopholis guthega	EN	EN
R07822	Lioscincus steindachneri	EN	EN
R07841	Lipinia rabori	DD	EN
R07842	Lipinia relicta	NE	EN
R02505	Lucasium occultum	EN	EN
R04513	Luperosaurus joloensis	EN	EN
R01489	Lycodon chrysoprateros	CR	EN
R01494	Lycodon fausti	DD	EN
R05728	Lycodryas maculatus	NE	EN
R04532	Lygodactylus decaryi	DD	EN
R04546	Lygodactylus intermedius	EN	EN
R04549	Lygodactylus klemmeri	NT	EN
R04568	Lygodactylus rex	NE	EN
R04569	Lygodactylus roavolana	EN	EN
R05020	Macropholidus annectens	EN	EN
R09719	Macrovipera schweizeri	EN	EN
R07913	Madascincus ankodabensis	DD	EN
R07916	Madascincus macrolepis	EN	EN
R09281	Madatyphlops andasibensis	DD	EN
R10738	Madatyphlops domerguei	DD	EN
R09293	Madatyphlops rajeryi	DD	EN
R09294	Malayotyphlops canlaonensis	DD	EN
R07936	Marmorosphax taom	CR	EN
R04583	Mediodactylus amictopholis	EN	EN
R11316	Mediodactylus oertzeni	NE	EN
R10746	Melanophidium khairei	NE	EN
R07939	Melanoseps emmrichi	EN	EN
R00727	Mesaspis antauges	DD	EN
R10750	Mesaspis cuchumatanus	NE	EN
R00729	Mesaspis juarezi	EN	EN
R00116	Microauris aurantolabium	DD	EN
R05995	Mitophis pyrites	EN	EN
R02511	Mniarogekko jalu	NE	EN
R02512	Mokopirirakau cryptozoicus	EN	EN
R09724	Montivipera albizona	EN	EN
R09725	Montivipera bornmuelleri	EN	EN
R06012	Myriopholis perreti	NE	EN
R09959	Myuchelys georgesi	NE	EN
R01005	Nadzikambia baylissi	NT	EN
R01006	Nadzikambia mlanjensis	EN	EN
R10762	Naja peroescobari	NE	EN
R10451	Nangura spinosa	EN	EN
R07977	Nannoscincus exos	CR	EN
R07978	Nannoscincus garrulus	EN	EN
R07980	Nannoscincus greeri	EN	EN
R07982	Nannoscincus humectus	EN	EN
R07986	Nannoscincus slevini	EN	EN
R02519	Naultinus manukanus	EN	EN
R02521	Naultinus rudis	EN	EN
R07987	Nessia bipes	NE	EN
R10767	Nessia gansi	NE	EN
R02525	Oedodera marmorata	CR	EN
R01609	Oligodon meyerinkii	EN	EN
R01611	Oligodon moricei	DD	EN
R08014	Oligosoma homalonotum	EN	EN
R08017	Oligosoma judgei	CR	EN
R08018	Oligosoma levidensum	EN	EN
R08025	Oligosoma moco	NE	EN
R10781	Oligosoma prasinum	EN	EN
R11411	Oligosoma robinsoni	NE	EN
R08043	Oligosoma townsi	NE	EN
R08045	Oligosoma whitakeri	EN	EN
R00734	Ophisaurus ceroni	EN	EN
R10783	Ophisaurus incomptus	DD	EN
R06450	Opisthotropis alcalai	EN	EN
R00350	Otocryptis beddomei	EN	EN
R01656	Oxybelis wilsoni	EN	EN
R08070	Panaspis tancredi	NE	EN
R04670	Paragehyra gabriellae	EN	EN
R06601	Pareas nigriceps	DD	EN
R04681	Paroedura masobe	EN	EN
R04684	Paroedura sanctijohannis	EN	EN
R04685	Paroedura stellata	NE	EN
R04687	Paroedura tanjaka	EN	EN
R05471	Parvilacerta fraasii	EN	EN
R10132	Pelusios broadleyi	VU	EN
R10822	Phasmasaurus maruia	EN	EN
R04695	Phelsuma antanosy	CR	EN
R04699	Phelsuma borai	DD	EN
R04703	Phelsuma comorensis	LC	EN
R04707	Phelsuma flavigularis	EN	EN
R04715	Phelsuma hoeschi	DD	EN
R04718	Phelsuma klemmeri	EN	EN
R04724	Phelsuma masohoala	CR	EN
R04732	Phelsuma pasteuri	NT	EN
R04733	Phelsuma pronki	CR	EN
R04737	Phelsuma robertmertensi	EN	EN
R04740	Phelsuma seippi	EN	EN
R04744	Phelsuma vanheygeni	EN	EN
R04727	Phelsuma vnigra	NE	EN
R01685	Philothamnus thomensis	NE	EN
R10825	Pholidobolus dicrus	DD	EN
R11334	Pholidobolus paramuno	NE	EN
R10826	Pholidobolus ulisesi	NE	EN
R10846	Pholidoscelis umbratilis	NE	EN
R06789	Phyllodactylus angustidigitus	EN	EN
R06795	Phyllodactylus clinatus	DD	EN
R06799	Phyllodactylus delsolari	EN	EN
R11366	Phyllodactylus hispaniolae	EN	EN
R06810	Phyllodactylus johnwrighti	EN	EN
R06826	Phyllodactylus pulcher	CR	EN
R06831	Phyllodactylus sentosus	CR	EN
R11369	Phyllodactylus sommeri	CR	EN
R06832	Phyllodactylus thompsoni	EN	EN
R11367	Phyllopezus heuteri	NE	EN
R00854	Phyllurus gulbaru	EN	EN
R00856	Phyllurus kabikabi	CR	EN
R06312	Phymaturus bibronii	EN	EN
R06319	Phymaturus darwini	EN	EN
R06330	Phymaturus manuelae	DD	EN
R06344	Phymaturus tenebrosus	EN	EN
R09387	Platyplectrurus madurensis	EN	EN
R09388	Platyplectrurus trilineatus	DD	EN
R01962	Platysaurus mitchelli	NE	EN
R09391	Plectrurus guentheri	DD	EN
R08127	Plestiodon colimensis	DD	EN
R10867	Plestiodon leucostictus	NE	EN
R08149	Plestiodon multilineatus	DD	EN
R05505	Podarcis lilfordi	EN	EN
R05508	Podarcis milensis	VU	EN
R05927	Pristidactylus alvaroi	EN	EN
R05934	Pristidactylus valeriae	EN	EN
R05935	Pristidactylus volcanensis	EN	EN
R05529	Pseuderemias septemstriata	NE	EN
R08186	Pseudoacontias angelorum	EN	EN
R00419	Pseudocalotes poilani	EN	EN
R04747	Pseudogekko chavacano	NE	EN
R01733	Pseudorabdion sarasinorum	NE	EN
R05853	Pseudoxyrhopus kely	EN	EN
R10891	Psilops paeminosus	VU	EN
R01743	Ptyas dipsas	DD	EN
R08196	Pygomeles petteri	EN	EN
R09311	Ramphotyphlops exocoeti	EN	EN
R09321	Ramphotyphlops suluensis	EN	EN
R09322	Ramphotyphlops supranasalis	DD	EN
R03227	Rhadinella anachoreta	LC	EN
R11566	Rhadinella stadelmani	EN	EN
R01014	Rhampholeon gorongosae	EN	EN
R01021	Rhampholeon platyceps	EN	EN
R01023	Rhampholeon spinosus	EN	EN
R01024	Rhampholeon temporalis	EN	EN
R01027	Rhampholeon viridis	EN	EN
R09407	Rhinophis travancoricus	EN	EN
R10915	Rhynchocalamus dayanae	NE	EN
R05091	Riama balneator	EN	EN
R05092	Riama cashcaensis	EN	EN
R05093	Riama colomaromani	EN	EN
R05099	Riama labionis	EN	EN
R05107	Riama raneyi	VU	EN
R05110	Riama simotera	EN	EN
R03246	Rodriguesophis scriptorcibatus	EN	EN
R11496	Salvadora gymnorhachis	NE	EN
R08205	Saproscincus eungellensis	DD	EN
R10922	Sarada darwini	NE	EN
R05241	Sauromalus hispidus	EN	EN
R06651	Sceloporus chaneyi	EN	EN
R06661	Sceloporus cyanostictus	EN	EN
R11361	Sceloporus esperanzae	NE	EN
R11360	Sceloporus schmidti	NE	EN
R08226	Scelotes inornatus	CR	EN
R08243	Scincella caudaequinae	NE	EN
R10936	Sigaloseps pisinnus	NE	EN
R03702	Sinomicrurus hatori	NE	EN
R08697	Sphaerodactylus armasi	EN	EN
R08699	Sphaerodactylus asterulus	EN	EN
R08704	Sphaerodactylus callocricus	CR	EN
R08713	Sphaerodactylus cryphius	EN	EN
R08714	Sphaerodactylus dacnicolor	EN	EN
R08717	Sphaerodactylus dimorphicus	EN	EN
R08718	Sphaerodactylus docimus	DD	EN
R08734	Sphaerodactylus inaguae	EN	EN
R08735	Sphaerodactylus intermedius	EN	EN
R08738	Sphaerodactylus ladae	EN	EN
R08745	Sphaerodactylus mariguanae	EN	EN
R08755	Sphaerodactylus ocoae	EN	EN
R08756	Sphaerodactylus oliveri	EN	EN
R08757	Sphaerodactylus omoglaux	EN	EN
R08758	Sphaerodactylus oxyrhinus	EN	EN
R08760	Sphaerodactylus parkeri	EN	EN
R08765	Sphaerodactylus pimienta	EN	EN
R08769	Sphaerodactylus randi	EN	EN
R08770	Sphaerodactylus rhabdotus	EN	EN
R08771	Sphaerodactylus richardi	NT	EN
R08772	Sphaerodactylus richardsonii	EN	EN
R08775	Sphaerodactylus ruibali	EN	EN
R08777	Sphaerodactylus samanensis	CR	EN
R08782	Sphaerodactylus schwartzi	EN	EN
R08783	Sphaerodactylus semasiops	EN	EN
R08788	Sphaerodactylus storeyae	EN	EN
R08790	Sphaerodactylus thompsoni	EN	EN
R08791	Sphaerodactylus torrei	EN	EN
R08796	Sphaerodactylus zygaena	EN	EN
R08309	Sphenomorphus cameronicus	EN	EN
R08333	Sphenomorphus helenae	DD	EN
R08418	Spondylurus fulgidus	EN	EN
R08426	Spondylurus nitidus	EN	EN
R08427	Spondylurus powelli	EN	EN
R11073	Stegonotus iridis	NE	EN
R09031	Stenocercus arndti	EN	EN
R09037	Stenocercus carrioni	EN	EN
R09066	Stenocercus modestus	EN	EN
R09074	Stenocercus percultus	LC	EN
R09086	Stenocercus stigmosus	VU	EN
R09091	Stenocercus varius	EN	EN
R01807	Stichophanes ningshaanensis	DD	EN
R03288	Synophis calamitus	DD	EN
R10952	Synophis zamora	NE	EN
R03300	Taeniophallus nebularis	CR	EN
R05533	Takydromus dorsalis	EN	EN
R05537	Takydromus hsuehshanensis	LC	EN
R05541	Takydromus luyeanus	LC	EN
R05551	Takydromus toyamai	EN	EN
R11079	Tantilla excelsa	NE	EN
R11080	Tantilla gottei	NE	EN
R01835	Tantilla insulamontana	CR	EN
R01838	Tantilla lempira	EN	EN
R01847	Tantilla oolitica	EN	EN
R01860	Tantilla slavensi	DD	EN
R10015	Terrapene coahuila	EN	EN
R03320	Thamnodynastes paraguanae	LC	EN
R06525	Thamnophis mendax	EN	EN
R06532	Thamnophis rossmani	DD	EN
R05867	Thamnosophis martae	EN	EN
R02568	Toropuku stephensi	EN	EN
R08491	Trachylepis mlanjensis	NE	EN
R03331	Tretanorhinus mocquardi	DD	EN
R09775	Trimeresurus cantori	NE	EN
R09813	Trimeresurus truongsonensis	EN	EN
R11648	Trimeresurus yingjiangensis	NE	EN
R03338	Trimetopon simile	EN	EN
R01061	Trioceros perreti	EN	EN
R08970	Tropidophis fuscus	EN	EN
R08971	Tropidophis galacelidus	NE	EN
R08975	Tropidophis hardyi	NE	EN
R08977	Tropidophis jamaicensis	NE	EN
R08980	Tropidophis morenoi	NE	EN
R08981	Tropidophis nigriventris	EN	EN
R08989	Tropidophis spiritus	EN	EN
R10984	Tropidurus teyumirim	NE	EN
R02569	Tukutuku rakiurae	EN	EN
R00464	Tympanocryptis condaminensis	EN	EN
R00472	Tympanocryptis wilsoni	EN	EN
R08566	Typhlacontias kataviensis	EN	EN
R09336	Typhlops capitulatus	EN	EN
R09361	Typhlops oxyrhinus	NE	EN
R09366	Typhlops proancylops	EN	EN
R09372	Typhlops silus	NE	EN
R09375	Typhlops syntherus	EN	EN
R09376	Typhlops tetrathyreus	EN	EN
R09377	Typhlops titanops	EN	EN
R08577	Tytthoscincus biparietalis	EN	EN
R11087	Tytthoscincus temasekensis	NE	EN
R11010	Uropeltis grandis	NT	EN
R09421	Uropeltis maculata	DD	EN
R09424	Uropeltis myhendrae	DD	EN
R04820	Uroplatus malahelo	EN	EN
R04823	Uroplatus pietschmanni	EN	EN
R09475	Varanus mabitang	EN	EN
R09476	Varanus macraei	EN	EN
R09494	Varanus rasmusseni	NE	EN
R09495	Varanus reisingeri	DD	EN
R09835	Vipera magnifica	EN	EN
R09838	Vipera orlovi	CR	EN
R09839	Vipera pontica	EN	EN
R08585	Voeltzkowia mira	EN	EN
R11020	Voeltzkowia yamagishii	EN	EN
R09903	Xenosaurus mendozai	NE	EN
R09904	Xenosaurus newmanorum	EN	EN
R09906	Xenosaurus phalaroanthereon	DD	EN
R09907	Xenosaurus platyceps	EN	EN
R09910	Xenosaurus tzacualtipantecus	NE	EN
R04880	Zonosaurus subunicolor	EN	EN
R00661	Zygaspis ferox	NE	EN
R00682	Abronia meledona	EN	EN
R05246	Acanthodactylus ahmaddisii	EN	EN
R11157	Acanthosaura murphyi	NE	EN
R11655	Achalinus emilyae	NE	EN
R02625	Adelphicos daryi	EN	EN
R02626	Adelphicos ibarrorum	EN	EN
R10258	Afrotyphlops platyrhynchus	DD	EN
R05567	Alluaudina mocquardi	EN	EN
R02633	Alsophis danforthi	NE	EN
R02638	Alsophis sanctonum	EN	EN
R08832	Ameiva provitaae	EN	EN
R09157	Amerotyphlops lehneri	DD	EN
R09163	Amerotyphlops tasymicris	EN	EN
R02642	Amnesteophis melanauchen	DD	EN
R00492	Amphisbaena absaberi	DD	EN
R00493	Amphisbaena acrobeles	NE	EN
R00518	Amphisbaena caudalis	EN	EN
R00522	Amphisbaena crisae	NE	EN
R00577	Amphisbaena sanctaeritae	NE	EN
R00584	Amphisbaena spurelli	DD	EN
R10272	Andinosaura kiziriani	EN	EN
R02033	Anolis amplisquamosus	EN	EN
R02095	Anolis chrysops	NE	EN
R10290	Anolis divius	NE	EN
R11185	Anolis hyacinthogularis	NE	EN
R11031	Anolis lososi	NE	EN
R02255	Anolis morazani	NE	EN
R02262	Anolis nelsoni	NE	EN
R02268	Anolis nubilus	LC	EN
R02374	Anolis terraealtae	NE	EN
R00766	Anomochilus monticola	DD	EN
R10319	Antillotyphlops annae	DD	EN
R10328	Antillotyphlops naugus	VU	EN
R00870	Archaius tigris	EN	EN
R09221	Argyrophis oatesii	DD	EN
R11459	Aristelliger nelsoni	EN	EN
R02673	Arrhyton ainictum	DD	EN
R06362	Aspidura deraniyagalae	NE	EN
R11034	Aspidura ravanai	NE	EN
R09522	Atheris acuminata	DD	EN
R09528	Atheris desaixi	EN	EN
R10365	Atractus heyeri	NE	EN
R10366	Atractus pyroni	NE	EN
R07081	Barkudia melanosticta	DD	EN
R10374	Blythia hmuifang	NE	EN
R01120	Boiga tanahjampeana	NE	EN
R10385	Brachylophus gau	EN	EN
R07102	Brachymeles libayani	NE	EN
R07125	Brachymeles wrighti	DD	EN
R05135	Brachyorrhos raffrayi	NE	EN
R05136	Brachyorrhos wallacei	NE	EN
R00890	Brookesia bekolosy	EN	EN
R01153	Calamaria javanica	DD	EN
R01172	Calamaria prakkei	CR	EN
R07174	Carlia nigrauris	NE	EN
R02573	Celestus adercus	DD	EN
R09631	Cerastes boehmei	NE	EN
R00142	Ceratophora erdeleni	NE	EN
R00143	Ceratophora karu	NE	EN
R05629	Chamaelycus werneri	NE	EN
R10163	Chelonoidis chathamensis	EN	EN
R00795	Chilabothrus monensis	EN	EN
R03905	Cnemaspis niyomwanae	EN	EN
R00309	Cristidorsa otai	NE	EN
R10477	Cubatyphlops caymanensis	EN	EN
R10480	Cubatyphlops golyathi	DD	EN
R02865	Cubophis brooksi	NE	EN
R05236	Cyclura rileyi	EN	EN
R02008	Cylindrophis isolepis	NE	EN
R02014	Cylindrophis yamdena	NE	EN
R00613	Cynisca haugi	NE	EN
R03987	Cyrtodactylus caovansungi	EN	EN
R04022	Cyrtodactylus gordongekkoi	DD	EN
R04031	Cyrtodactylus huongsonensis	VU	EN
R11293	Cyrtodactylus jaintiaensis	NE	EN
R10501	Cyrtodactylus klakahensis	NE	EN
R11254	Cyrtodactylus montanus	NE	EN
R04085	Cyrtodactylus otai	EN	EN
R04095	Cyrtodactylus phuketensis	EN	EN
R11302	Cyrtodactylus sangi	NE	EN
R11048	Cyrtodactylus sonlaensis	NE	EN
R10516	Cyrtodactylus speciosus	NE	EN
R11304	Cyrtodactylus tahuna	NE	EN
R11243	Cyrtodactylus tanahjampea	NE	EN
R01294	Dendrelaphis hollinrakei	DD	EN
R02415	Dibamus alfredi	DD	EN
R02416	Dibamus bogadeki	EN	EN
R02417	Dibamus booliati	DD	EN
R02421	Dibamus deharvengi	DD	EN
R02434	Dibamus tebal	NE	EN
R02435	Dibamus tiomanensis	EN	EN
R00207	Draco biaro	NE	EN
R00222	Draco iskandari	NE	EN
R04977	Echinosaura sulcarostrum	EN	EN
R09692	Echis megalocephalus	DD	EN
R07461	Emoia campbelli	EN	EN
R07489	Emoia mokosariniveikau	EN	EN
R02927	Enulius roatanensis	EN	EN
R05185	Enyalioides altotambo	NE	EN
R00813	Eryx borrii	NE	EN
R01399	Etheridgeum pulchrum	DD	EN
R07566	Eutropis darevskii	DD	EN
R09889	Fimbrios smithi	DD	EN
R04246	Gekko albofasciolatus	NE	EN
R04265	Gekko kwangsiensis	NE	EN
R04827	Gerrhopilus andamanensis	NE	EN
R04830	Gerrhopilus bisubocularis	DD	EN
R04831	Gerrhopilus ceylonicus	NE	EN
R09704	Gloydius liupanensis	NE	EN
R03751	Goniurosaurus huuliensis	CR	EN
R03752	Goniurosaurus kadoorieorum	NE	EN
R03754	Goniurosaurus kwangsiensis	NE	EN
R03755	Goniurosaurus liboensis	EN	EN
R03758	Goniurosaurus orientalis	EN	EN
R03762	Goniurosaurus yingdeensis	CR	EN
R03763	Goniurosaurus zhelongi	EN	EN
R00263	Harpesaurus beccarii	NE	EN
R00265	Harpesaurus ensicauda	NE	EN
R06404	Hebius sarasinorum	NE	EN
R06410	Hebius viperinum	DD	EN
R11257	Hemidactylus paaragowli	NE	EN
R11269	Hemidactylus vanam	NE	EN
R11312	Hemiphyllodactylus dushanensis	NE	EN
R11247	Hemiphyllodactylus hongkongensis	NE	EN
R05394	Iberolacerta aranica	EN	EN
R09227	Indotyphlops ahsanai	NE	EN
R09230	Indotyphlops exiguus	DD	EN
R09232	Indotyphlops fletcheri	NE	EN
R09236	Indotyphlops lazelli	CR	EN
R09238	Indotyphlops loveridgei	NE	EN
R09247	Indotyphlops tenuicollis	DD	EN
R07632	Janetaescincus braueri	EN	EN
R07633	Janetaescincus veseyfitzgeraldi	EN	EN
R11377	Kuniesaurus albiauris	NE	EN
R07648	Lamprolepis leucosticta	NE	EN
R05686	Lamprophis geometricus	EN	EN
R04478	Lepidodactylus euaensis	CR	EN
R04501	Lepidodactylus shebae	DD	EN
R09852	Lepidophyma lipetzi	EN	EN
R07707	Leptosiaphos rhomboidalis	DD	EN
R05980	Leptotyphlops mbanjensis	DD	EN
R09269	Letheobia pauwelsi	NE	EN
R09279	Letheobia uluguruensis	EN	EN
R06140	Liolaemus forsteri	EN	EN
R11358	Liolaemus normae	NE	EN
R06245	Liolaemus riodamas	EN	EN
R10698	Liolaemus uniformis	NE	EN
R10705	Loxopholis caparensis	DD	EN
R01495	Lycodon ferroni	DD	EN
R06427	Lycognathophis seychellensis	EN	EN
R04562	Lygodactylus ornatus	EN	EN
R07909	Mabuya guadeloupae	NE	EN
R10730	Mabuya parviterrae	NE	EN
R05752	Madagascarophis fuchsi	NE	EN
R10734	Madagascarophis lolo	NE	EN
R06969	Malayopython timoriensis	NE	EN
R03592	Micrurus meridensis	EN	EN
R03603	Micrurus oligoanellatus	DD	EN
R11137	Monilesaurus montanus	NE	EN
R09727	Montivipera kuhrangica	NE	EN
R01568	Myersophis alpestris	DD	EN
R06002	Myriopholis burii	DD	EN
R05175	Myron karnsi	NE	EN
R07990	Nessia didactyla	NE	EN
R01581	Oligodon cattienensis	NE	EN
R01614	Oligodon nikhili	DD	EN
R08040	Oligosoma taumakae	EN	EN
R08042	Oligosoma toka	EN	EN
R11618	Opisthotropis haihaensis	NE	EN
R11619	Opisthotropis voquyi	NE	EN
R08088	Paracontias vermisaurus	DD	EN
R03154	Phalotris nigrilatus	EN	EN
R04738	Phelsuma roesleri	EN	EN
R08113	Phoboscincus bocourti	EN	EN
R05039	Pholidobolus hillisi	NE	EN
R10832	Pholidoscelis corax	EN	EN
R10844	Pholidoscelis polops	EN	EN
R06804	Phyllodactylus gilberti	DD	EN
R05059	Proctoporus cephalolineatus	EN	EN
R09756	Protobothrops mangshanensis	EN	EN
R09757	Protobothrops maolanensis	DD	EN
R09761	Protobothrops trungkhanhensis	EN	EN
R05847	Pseudoboodon sandfordorum	NE	EN
R10887	Pseudoplectrurus canaricus	DD	EN
R01730	Pseudorabdion modiglianii	NE	EN
R01731	Pseudorabdion montanum	EN	EN
R10896	Rabdion grovesi	NE	EN
R09315	Ramphotyphlops lorenzi	DD	EN
R09317	Ramphotyphlops marxi	DD	EN
R06478	Rhabdophis akraios	NE	EN
R06487	Rhabdophis guangdongensis	NE	EN
R02542	Rhacodactylus trachycephalus	NE	EN
R03231	Rhadinella hempsteadae	EN	EN
R03238	Rhadinella posadasi	EN	EN
R01025	Rhampholeon tilburyi	EN	EN
R09397	Rhinophis erangaviraji	NE	EN
R09398	Rhinophis fergusonianus	DD	EN
R05097	Riama inanis	DD	EN
R05117	Riama yumborum	DD	EN
R08200	Ristella travancorica	DD	EN
R00861	Saltuarius eximius	EN	EN
R03250	Saphenophis sneiderni	EN	EN
R03251	Saphenophis tristriatus	DD	EN
R08262	Scincella przewalskii	DD	EN
R08280	Scolecoseps litipoensis	DD	EN
R11582	Sinomicrurus houi	NE	EN
R00443	Sitana fusca	NE	EN
R08700	Sphaerodactylus beattyi	EN	EN
R08724	Sphaerodactylus exsul	NE	EN
R08740	Sphaerodactylus leonardovaldesi	NE	EN
R08763	Sphaerodactylus perissodactylius	EN	EN
R08764	Sphaerodactylus phyzacinus	EN	EN
R08766	Sphaerodactylus plummeri	EN	EN
R08784	Sphaerodactylus shrevei	EN	EN
R08302	Sphenomorphus bacboensis	DD	EN
R08358	Sphenomorphus modiglianii	EN	EN
R08373	Sphenomorphus puncticentralis	NE	EN
R08409	Sphenomorphus vanheurni	NE	EN
R11435	Sphenomorphus yersini	NE	EN
R11526	Stegonotus aruensis	NE	EN
R09027	Stenocercus amydrorhytus	NE	EN
R09054	Stenocercus haenschi	CR	EN
R09067	Stenocercus nigromaculatus	DD	EN
R09892	Stoliczkia khasiensis	NE	EN
R11078	Takydromus albomaculosus	NE	EN
R05542	Takydromus madaensis	DD	EN
R01816	Tantilla bairdi	DD	EN
R06871	Tarentola gigas	EN	EN
R04863	Tetradactylus udzungwensis	EN	EN
R01890	Tetralepis fruhstorferi	VU	EN
R00448	Thaumatorhynchus brooksi	NE	EN
R03327	Thermophis zhaoermii	EN	EN
R09778	Trimeresurus fasciatus	NE	EN
R09798	Trimeresurus phuketensis	NE	EN
R09818	Tropidolaemus huttoni	NE	EN
R06552	Tropidonophis halmahericus	NE	EN
R08967	Tropidophis celiae	EN	EN
R08531	Tropidophorus assamensis	NE	EN
R09095	Tropidurus callathelys	LC	EN
R09348	Typhlops gonavensis	EN	EN
R09362	Typhlops pachyrhinus	NE	EN
R09422	Uropeltis madurensis	NE	EN
R09474	Varanus lirungensis	NE	EN
R09515	Varanus zugorum	NE	EN
R04875	Zonosaurus maramaintso	DD	EN
R05275	Acanthodactylus pardalis	VU	VU
R10250	Acanthophis cryptamydros	VU	VU
R10552	Actinemys marmorata	VU	VU
R06353	Adelophis copei	VU	VU
R03802	Alsophylax loricatus	VU	VU
R03805	Alsophylax szczerbaki	VU	VU
R11461	Ameivula apipensis	NE	VU
R10216	Amyda cartilaginea	VU	VU
R10267	Amyda ornata	NE	VU
R05906	Anisolepis longicauda	VU	VU
R05907	Anisolepis undulatus	VU	VU
R02056	Anolis barkeri	VU	VU
R02231	Anolis maculigula	VU	VU
R09524	Atheris barbouri	VU	VU
R02761	Atractus nicefori	VU	VU
R04927	Bachia bresslaui	VU	VU
R00772	Blanus aporus	NE	VU
R06962	Bothrochilus meridionalis	VU	VU
R10400	Cachryx defensor	VU	VU
R02825	Calamodontophis paucidens	VU	VU
R00925	Calumma cucullatum	VU	VU
R10159	Centrochelys sulcata	VU	VU
R07209	Chalcides manueli	VU	VU
R07212	Chalcides minutus	VU	VU
R10422	Chelonoidis carbonarius	NE	VU
R10164	Chelonoidis chilensis	VU	VU
R09976	Chelydra rossignonii	VU	VU
R10221	Chitra indica	EN	VU
R02836	Clelia hussami	DD	VU
R00009	Crocodylus acutus	VU	VU
R00016	Crocodylus palustris	VU	VU
R00021	Crocodylus suchus	NE	VU
R10223	Cyclanorbis elegans	CR	VU
R10224	Cyclanorbis senegalensis	VU	VU
R10225	Cycloderma aubryi	VU	VU
R05233	Cyclura nubila	VU	VU
R09979	Dermatemys mawii	CR	VU
R10227	Dogania subplana	NT	VU
R00228	Draco mindanensis	VU	VU
R01365	Dryophiops philippina	VU	VU
R10546	Elaphe moellendorffi	VU	VU
R09934	Elseya branderhorsti	VU	VU
R09935	Elseya dentata	NE	VU
R09937	Elseya lavarackorum	NE	VU
R05193	Enyalioides oshaughnessyi	VU	VU
R10559	Epictia bakewelli	NE	VU
R05959	Epictia striatula	VU	VU
R01403	Ficimia hardyi	EN	VU
R10594	Flexiseps mandokava	VU	VU
R00969	Furcifer campani	VU	VU
R04288	Gekko swinhonis	VU	VU
R10179	Geochelone elegans	VU	VU
R03756	Goniurosaurus lichtenfelderi	VU	VU
R10181	Gopherus agassizii	VU	VU
R10182	Gopherus berlandieri	NT	VU
R10185	Gopherus polyphemus	VU	VU
R09991	Graptemys barbouri	VU	VU
R09997	Graptemys nigrinoda	LC	VU
R09998	Graptemys oculifera	VU	VU
R03030	Haitiophis anomalus	VU	VU
R10062	Hardella thurjii	VU	VU
R10065	Heosemys grandis	VU	VU
R03051	Heterodon simus	VU	VU
R06785	Homonota uruguayensis	NE	VU
R10188	Homopus femoralis	LC	VU
R09946	Hydromedusa maximiliani	VU	VU
R05401	Iberolacerta monticola	VU	VU
R10191	Indotestudo elongata	CR	VU
R10193	Indotestudo travancorica	VU	VU
R10194	Kinixys belliana	NE	VU
R10195	Kinixys erosa	DD	VU
R10196	Kinixys homeana	VU	VU
R10197	Kinixys lobatsiana	VU	VU
R10198	Kinixys natalensis	VU	VU
R10199	Kinixys nogueyi	NE	VU
R10200	Kinixys spekii	NE	VU
R10201	Kinixys zombensis	NE	VU
R01470	Leptophis modestus	VU	VU
R06073	Liolaemus audituvelatus	VU	VU
R06200	Liolaemus morenoi	VU	VU
R07809	Liopholis kintorei	VU	VU
R07815	Liopholis slateri	VU	VU
R10228	Lissemys ceylonensis	NE	VU
R03549	Loveridgelaps elapoides	VU	VU
R09978	Macrochelys temminckii	VU	VU
R10068	Malayemys macrocephala	NE	VU
R10069	Malayemys subtrijuga	VU	VU
R10204	Manouria impressa	VU	VU
R11106	Mecistops leptorhynchus	NE	VU
R03577	Micrurus ephippifer	VU	VU
R03618	Micrurus sangilensis	VU	VU
R03621	Micrurus silviae	NE	VU
R02513	Mokopirirakau granulatus	VU	VU
R10081	Morenia ocellata	VU	VU
R10082	Morenia petersi	VU	VU
R05201	Morunasaurus annularis	VU	VU
R03657	Naja siamensis	VU	VU
R02516	Naultinus elegans	VU	VU
R10232	Nilssonia gangetica	VU	VU
R10233	Nilssonia hurum	VU	VU
R10234	Nilssonia leithii	VU	VU
R10083	Notochelys platynota	VU	VU
R01602	Oligodon lacroixi	VU	VU
R01610	Oligodon modestus	VU	VU
R01625	Oligodon pulcherrimus	VU	VU
R08015	Oligosoma inconspicuum	VU	VU
R08038	Oligosoma striatum	VU	VU
R03662	Ophiophagus hannah	VU	VU
R09732	Ophryacus undulatus	VU	VU
R00023	Osteolaemus tetraspis	VU	VU
R10237	Pelochelys bibroni	VU	VU
R10239	Pelochelys signifera	VU	VU
R10240	Pelodiscus axenaria	NE	VU
R10241	Pelodiscus maackii	NE	VU
R10243	Pelodiscus sinensis	VU	VU
R10149	Peltocephalus dumerilianus	VU	VU
R10130	Pelusios adansonii	NE	VU
R10131	Pelusios bechuanicus	NE	VU
R10134	Pelusios castaneus	NE	VU
R10136	Pelusios chapini	NE	VU
R03170	Philodryas livida	VU	VU
R00383	Phrynocephalus persicus	VU	VU
R00391	Phrynocephalus strauchi	VU	VU
R09962	Phrynops hilarii	NE	VU
R09964	Phrynops williamsi	VU	VU
R06816	Phyllodactylus lepidopygus	VU	VU
R00395	Physignathus cocincinus	VU	VU
R10150	Podocnemis erythrocephala	VU	VU
R10152	Podocnemis lewyana	CR	VU
R10153	Podocnemis sextuberculata	VU	VU
R10154	Podocnemis unifilis	VU	VU
R10155	Podocnemis vogli	NE	VU
R06893	Polychrus peruvianus	VU	VU
R00412	Pseudocalotes floweri	VU	VU
R01729	Pseudorabdion mcnamarae	VU	VU
R06975	Python bivittatus	VU	VU
R03212	Rhadinaea fulvivittis	VU	VU
R03235	Rhadinella montecristi	VU	VU
R09967	Rheodytes leukops	VU	VU
R10094	Rhinoclemmys nasuta	NT	VU
R08690	Saurodactylus fasciatus	VU	VU
R11359	Sceloporus hondurensis	NE	VU
R10100	Siebenrockiella crassicollis	VU	VU
R01978	Smaug giganteus	VU	VU
R08709	Sphaerodactylus continentalis	NE	VU
R10210	Stigmochelys pardalis	LC	VU
R06503	Storeria hidalgoensis	VU	VU
R06863	Tarentola chazaliae	VU	VU
R10014	Terrapene carolina	VU	VU
R10016	Terrapene nelsoni	DD	VU
R10211	Testudo graeca	VU	VU
R10213	Testudo horsfieldii	VU	VU
R06508	Thamnophis bogerti	NE	VU
R06536	Thamnophis scaliger	VU	VU
R10964	Timon nevadensis	NE	VU
R00024	Tomistoma schlegelii	VU	VU
R10021	Trachemys decussata	NE	VU
R10024	Trachemys gaigeae	VU	VU
R10025	Trachemys grayi	NE	VU
R10026	Trachemys nebulosa	NE	VU
R10027	Trachemys ornata	VU	VU
R10032	Trachemys venusta	NE	VU
R10033	Trachemys yaquia	VU	VU
R10246	Trionyx triunguis	VU	VU
R00486	Uromastyx thomasi	VU	VU
R09429	Uropeltis phipsonii	VU	VU
R09453	Varanus dalubhasa	NE	VU
R09486	Varanus olivaceus	VU	VU
R09830	Vipera dinniki	VU	VU
R09831	Vipera eriwanensis	VU	VU
R09833	Vipera latastei	VU	VU
R00684	Abronia mixteca	VU	VU
R00686	Abronia oaxacae	VU	VU
R00693	Abronia taeniata	VU	VU
R03378	Acanthophis hawkei	VU	VU
R09881	Achalinus hainanus	VU	VU
R00080	Agama montana	VU	VU
R11028	Aldabrachelys abrupta	NE	VU
R04886	Alexandresaurus camacan	NE	VU
R05204	Amblyrhynchus cristatus	VU	VU
R00542	Amphisbaena innocens	VU	VU
R10271	Andinosaura hyposticta	DD	VU
R10277	Andinosaura vespertina	VU	VU
R02258	Anolis naufragus	VU	VU
R06911	Aprasia picturata	DD	VU
R08865	Aspidoscelis labialis	VU	VU
R09526	Atheris ceratophora	VU	VU
R09531	Atheris katangensis	NE	VU
R02702	Atractus carrioni	EN	VU
R02740	Atractus lehmanni	DD	VU
R02756	Atractus modestus	VU	VU
R02786	Atractus roulei	VU	VU
R09548	Bitis armata	VU	VU
R09561	Bitis worthingtoni	VU	VU
R03815	Blaesodactylus boivini	VU	VU
R10377	Boaedon longilineatus	NE	VU
R09584	Bothrops ayerbei	NE	VU
R09615	Bothrops pirajai	VU	VU
R10389	Brachyseps anosyensis	VU	VU
R10395	Brachyseps splendidus	VU	VU
R00899	Brookesia ebenaui	VU	VU
R00916	Brookesia vadoni	VU	VU
R05624	Buhoma procterae	VU	VU
R03412	Bungarus ceylonicus	NE	VU
R03421	Bungarus slowinskii	VU	VU
R00940	Calumma oshaughnessyi	VU	VU
R10406	Carinascincus greeni	VU	VU
R10408	Carinascincus microlepidotus	VU	VU
R10410	Carinascincus orocryptus	VU	VU
R00141	Ceratophora aspera	VU	VU
R07206	Chalcides guentheri	VU	VU
R00961	Chamaeleo necasi	DD	VU
R00788	Charina umbratica	VU	VU
R03835	Cnemaspis alantika	NE	VU
R03873	Cnemaspis indica	VU	VU
R11215	Cnemaspis mahabali	NE	VU
R05638	Compsophis zeny	VU	VU
R05210	Conolophus subcristatus	VU	VU
R08918	Contomastix vittata	VU	VU
R09645	Crotalus campbelli	NE	VU
R09668	Crotalus stejnegeri	VU	VU
R06058	Ctenoblepharys adspersa	VU	VU
R05214	Ctenosaura clarki	VU	VU
R00617	Cynisca leonina	VU	VU
R04087	Cyrtodactylus pantiensis	VU	VU
R10519	Cyrtodactylus varadgirii	NE	VU
R05340	Dinarolacerta mosorensis	VU	VU
R02472	Diplodactylus fulleri	VU	VU
R02486	Diplodactylus polyophthalmus	VU	VU
R00203	Diporiphora vescus	VU	VU
R10533	Dipsas cisticeps	NE	VU
R02885	Dipsas elegans	VU	VU
R11551	Dipsas georgejetti	NE	VU
R11541	Dipsas palmeri	NE	VU
R03278	Dipsas williamsi	VU	VU
R00718	Elgaria panamintina	VU	VU
R07499	Emoia parkeri	VU	VU
R10571	Epictia vindumi	NE	VU
R10582	Eutropis ashwamedhi	VU	VU
R07564	Eutropis clivicola	EN	VU
R10589	Flexiseps ardouini	VU	VU
R10592	Flexiseps elongatus	DD	VU
R00965	Furcifer antimena	VU	VU
R00971	Furcifer labordi	VU	VU
R00978	Furcifer petteri	VU	VU
R00980	Furcifer rhinoceratus	VU	VU
R04201	Geckolepis polylepis	DD	VU
R11211	Gehyra incognita	NE	VU
R10631	Gopherus evgoodei	VU	VU
R09994	Graptemys flavimaculata	VU	VU
R06392	Hebius miyajimae	VU	VU
R11057	Hemidactylus sushilduttai	NE	VU
R10112	Kinosternon dunni	VU	VU
R10119	Kinosternon oaxacae	DD	VU
R07643	Lacertaspis gemmiventris	NE	VU
R01460	Lampropeltis webbi	DD	VU
R07663	Lankascincus deignani	EN	VU
R07674	Larutia miodactyla	VU	VU
R00335	Leiolepis ngovantrii	VU	VU
R08639	Lepidoblepharis emberawoundule	NE	VU
R04489	Lepidodactylus manni	VU	VU
R09850	Lepidophyma gaigeae	VU	VU
R05014	Leposoma puk	NE	VU
R07724	Lerista chordae	VU	VU
R07725	Lerista christinae	VU	VU
R09265	Letheobia leucosticta	DD	VU
R06277	Liolaemus tandiliensis	VU	VU
R05707	Liopholidophis grandidieri	VU	VU
R01502	Lycodon hypsirhinoides	NE	VU
R01516	Lycodon paucifasciatus	VU	VU
R05721	Lycodryas citrinus	VU	VU
R04553	Lygodactylus madagascariensis	VU	VU
R07885	Lygosoma goaensis	DD	VU
R07920	Madascincus nanus	VU	VU
R10739	Madatyphlops microcephalus	DD	VU
R09290	Madatyphlops mucronatus	DD	VU
R01550	Mastigodryas amarali	VU	VU
R04581	Matoatoa brevipes	VU	VU
R11341	Mesalina arnoldi	NE	VU
R09957	Mesoclemmys zuliae	VU	VU
R11578	Micrurus boicora	NE	VU
R02514	Mokopirirakau kahutarae	VU	VU
R00648	Monopeltis kabindae	NE	VU
R07979	Nannoscincus gracilis	VU	VU
R02522	Naultinus stellatus	VU	VU
R02523	Naultinus tuberculatus	VU	VU
R01008	Palleon nasus	VU	VU
R05767	Pararhadinaea melanogaster	VU	VU
R04672	Paroedura androyensis	VU	VU
R04689	Paroedura vazimba	VU	VU
R10813	Pelomedusa neumanni	NE	VU
R10145	Pelusios upembae	DD	VU
R04701	Phelsuma breviceps	VU	VU
R04710	Phelsuma grandis	LC	VU
R04714	Phelsuma hielscheri	VU	VU
R04742	Phelsuma standingi	VU	VU
R10850	Phrynonax polylepis	NE	VU
R06348	Phymaturus vociferator	VU	VU
R08131	Plestiodon dugesii	VU	VU
R08159	Plestiodon reynoldsi	VU	VU
R09753	Protobothrops himalayanus	NE	VU
R05844	Pseudoboodon boehmei	NE	VU
R05857	Pseudoxyrhopus sokosoko	VU	VU
R11069	Ptyodactylus rivapadiali	NE	VU
R05182	Raclitia indica	DD	VU
R03206	Rhadinaea bogertorum	DD	VU
R01016	Rhampholeon marshalli	VU	VU
R05112	Riama stigmatoral	VU	VU
R05114	Riama unicolor	VU	VU
R06640	Sceloporus arenicolus	VU	VU
R06643	Sceloporus aureolus	NE	VU
R06686	Sceloporus maculosus	VU	VU
R06689	Sceloporus megalepidurus	VU	VU
R06709	Sceloporus shannonorum	NE	VU
R06729	Sceloporus woodi	NT	VU
R08219	Scelotes bourquini	VU	VU
R08236	Scelotes uluguruensis	NE	VU
R03258	Sibon lamari	EN	VU
R03279	Siphlophis ayauma	NE	VU
R00442	Sitana devakai	NE	VU
R10939	Sitana marudhamneydhal	NE	VU
R09049	Stenocercus festae	VU	VU
R09087	Stenocercus torquatus	VU	VU
R02553	Strophurus horneri	VU	VU
R03306	Tantalophis discolor	VU	VU
R01818	Tantilla boipiranga	VU	VU
R01836	Tantilla jani	VU	VU
R01850	Tantilla psittaca	VU	VU
R06519	Thamnophis gigas	VU	VU
R01894	Thelotornis usambaricus	VU	VU
R04865	Tracheloptychus petersi	VU	VU
R10020	Trachemys decorata	VU	VU
R10968	Trachemys medemi	NE	VU
R10031	Trachemys terrapen	VU	VU
R08513	Trachylepis tavaratra	VU	VU
R06044	Trilepida anthracina	VU	VU
R09770	Trimeresurus andersonii	NE	VU
R09797	Trimeresurus nebularis	VU	VU
R09812	Trimeresurus trigonocephalus	NE	VU
R01063	Trioceros quadricornis	VU	VU
R01067	Trioceros serratus	VU	VU
R03345	Tropidodipsas repleta	DD	VU
R00463	Tympanocryptis cephalus	DD	VU
R09351	Typhlops hectus	VU	VU
R11008	Uma cowlesi	NE	VU
R06731	Uma exsul	EN	VU
R04816	Uroplatus giganteus	VU	VU
R04818	Uroplatus henkeli	VU	VU
R04821	Uroplatus malama	VU	VU
R02570	Woodworthia brunnea	NE	VU
R09902	Xenosaurus grandis	VU	VU
R04867	Zonosaurus anelanelany	VU	VU
R04869	Zonosaurus boettgeri	VU	VU
R04876	Zonosaurus maximus	VU	VU
R00669	Abronia bogerti	DD	VU
R02630	Adelphicos veraepacis	VU	VU
R09135	Afrotyphlops elegans	NE	VU
R02636	Alsophis rufiventris	VU	VU
R00589	Amphisbaena townsendi	NE	VU
R10269	Andinosaura aurea	VU	VU
R10273	Andinosaura laevis	VU	VU
R00741	Anniella alexanderae	VU	VU
R02019	Anolis agueroi	NE	VU
R02032	Anolis alvarezdeltoroi	DD	VU
R02048	Anolis armouri	NT	VU
R02103	Anolis cooki	NE	VU
R10288	Anolis cyanostictus	NE	VU
R02139	Anolis extremus	NE	VU
R02160	Anolis gingivinus	NE	VU
R02165	Anolis griseus	NE	VU
R02234	Anolis marcanoi	NE	VU
R02256	Anolis muralla	VU	VU
R02265	Anolis nigrolineatus	NE	VU
R02283	Anolis otongae	VU	VU
R02301	Anolis podocarpus	VU	VU
R02303	Anolis poei	NE	VU
R02304	Anolis pogus	VU	VU
R10306	Anolis properus	NE	VU
R02383	Anolis trinitatis	NE	VU
R02394	Anolis vanzolinii	CR	VU
R09216	Argyrophis giadinhensis	DD	VU
R08593	Aristelliger hechti	VU	VU
R02754	Atractus microrhynchus	VU	VU
R02776	Atractus paucidens	VU	VU
R01090	Boiga andamanensis	NE	VU
R01095	Boiga bourreti	EN	VU
R01100	Boiga dightoni	DD	VU
R09563	Bothriechis aurifer	VU	VU
R09569	Bothriechis rowleyi	VU	VU
R09601	Bothrops lojanus	VU	VU
R07091	Brachymeles boholensis	NE	VU
R00114	Bronchocela vietnamensis	VU	VU
R00917	Brookesia valerieae	EN	VU
R05622	Brygophis coulangesi	VU	VU
R03408	Bungarus andamanensis	VU	VU
R07138	Caledoniscincus notialis	NE	VU
R07141	Caledoniscincus renevieri	EN	VU
R00943	Calumma peyrierasi	VU	VU
R00945	Calumma tsaratananense	VU	VU
R00946	Calumma tsycorne	VU	VU
R00947	Calumma vatosoa	DD	VU
R02579	Celestus carraui	VU	VU
R02601	Celestus warreni	VU	VU
R09924	Chelodina mccordi	CR	VU
R10165	Chelonoidis darwini	CR	VU
R10171	Chelonoidis porteri	CR	VU
R10429	Chelonoidis vandenburghi	VU	VU
R00791	Chilabothrus exsul	VU	VU
R00798	Chilabothrus subflavus	VU	VU
R03906	Cnemaspis nuicamensis	VU	VU
R03910	Cnemaspis otai	VU	VU
R03950	Cnemaspis wynadensis	EN	VU
R04966	Colobodactylus dalcyanus	DD	VU
R01241	Colubroelaps nguyenvansangi	DD	VU
R07242	Concinnia frerei	VU	VU
R00803	Corallus cookii	NE	VU
R00805	Corallus grenadensis	NE	VU
R02454	Correlophus ciliatus	VU	VU
R02455	Correlophus sarasinorum	VU	VU
R07262	Cryptoblepharus ater	DD	VU
R07279	Cryptoblepharus gloriosus	VU	VU
R07372	Ctenotus ora	VU	VU
R05229	Cyclura collei	CR	VU
R05231	Cyclura cychlura	VU	VU
R04045	Cyrtodactylus jeyporensis	CR	VU
R04058	Cyrtodactylus lomyenensis	VU	VU
R07420	Dasia griffini	VU	VU
R00296	Diploderma brevipes	NE	VU
R00307	Diploderma makii	VU	VU
R11547	Dipsas klebbai	NE	VU
R03271	Dipsas oligozonata	VU	VU
R03276	Dipsas vagus	DD	VU
R07484	Emoia loyaltiensis	VU	VU
R07488	Emoia mokolahi	NE	VU
R05196	Enyalioides rubrigularis	VU	VU
R05199	Enyalioides touzeti	VU	VU
R07588	Eutropis tytleri	NE	VU
R00829	Exiliboa placata	VU	VU
R10587	Flexiseps alluaudi	VU	VU
R05376	Gallotia auaritae	CR	VU
R04206	Gehyra barea	EN	VU
R04244	Gekko aaronbaueri	VU	VU
R04258	Gekko ernstkelleri	VU	VU
R03003	Geophis juliai	VU	VU
R07611	Gongylomorphus bojerii	CR	VU
R03753	Goniurosaurus kuroiwae	VU	VU
R07612	Graciliscincus shonae	VU	VU
R04315	Hemidactylus albofasciatus	VU	VU
R04331	Hemidactylus biokoensis	NE	VU
R03069	Hypsirhynchus ater	CR	VU
R03076	Hypsirhynchus scalaris	VU	VU
R03079	Ialtris haetianus	VU	VU
[truncated: 8,890 more rows]
