# Supplementary material for: Automated assessment reveals that the extinction risk of reptiles is widely underestimated across space and phylogeny
Source: PLoS Biol. 2022 May 26;20(5):e3001544. doi: 10.1371/journal.pbio.3001544 (PMC9135251; doi:10.1371/journal.pbio.3001544)
Supplement: S2 Data — (XLSX) [file pbio.3001544.s020.xlsx]

## Sheet: Figure 1A
Group	threat statusT	Number of species	Proportion
Asssessed	Threatened	1375	0.21089
Data Deficient	Threatened	315	0.290859
Not Evaluated	Threatened	846	0.257456
Asssessed	Non-threatened	5145	0.78911
Data Deficient	Non-threatened	768	0.709141
Not Evaluated	Non-threatened	2440	0.742544

## Sheet: Figure 1B
Group	Threat category	Number of species	Proportion
Asssessed	CR	303	0.0464724
Data Deficient	CR	73	0.0674054
Not Evaluated	CR	171	0.052039
Asssessed	EN	554	0.0849693
Data Deficient	EN	120	0.110803
Not Evaluated	EN	347	0.1056
Asssessed	VU	518	0.0794479
Data Deficient	VU	122	0.11265
Not Evaluated	VU	328	0.0998174
Asssessed	NT	443	0.0679448
Data Deficient	NT	43	0.0397045
Not Evaluated	NT	144	0.0438223
Asssessed	LC	4702	0.721166
Data Deficient	LC	725	0.669437
Not Evaluated	LC	2296	0.698722

## Sheet: Figure 2
Order	Family	Number total before	Number threatened before	Number total after	Number threatened after	Proportion before	Proportion after	Difference
Crocodylia	Gavialidae	1	1	1	1	1	1	0
Crocodylia	Crocodylidae	13	9	16	12	0.692	0.75	0.058
Crocodylia	Alligatoridae	8	1	8	1	0.125	0.125	0
Testudina	Platysternidae	1	1	1	1	1	1	0
Testudina	Emydidae	38	20	53	30	0.526	0.566	0.04
Testudina	Testudinidae	48	40	62	55	0.833	0.887	0.054
Testudina	Geoemydidae	55	44	71	57	0.8	0.803	0.003
Testudina	Dermatemydidae	1	1	1	1	1	1	0
Testudina	Kinosternidae	19	3	27	4	0.158	0.148	-0.01
Testudina	Chelydridae	3	2	5	3	0.667	0.6	-0.067
Testudina	Carettochelyidae	1	1	1	1	1	1	0
Testudina	Trionychidae	24	19	33	29	0.792	0.879	0.087
Testudina	Chelidae	24	12	58	17	0.5	0.293	-0.207
Testudina	Podocnemididae	7	6	8	7	0.857	0.875	0.018
Testudina	Pelomedusidae	6	1	27	10	0.167	0.37	0.204
Rhyncocephalia	Sphenodontidae	1	0	1	0	0	0	0
Squamata	Dibamidae	9	2	25	8	0.222	0.32	0.098
Squamata	Diplodactylidae	135	33	151	39	0.244	0.258	0.014
Squamata	Pygopodidae	42	4	45	4	0.095	0.089	-0.006
Squamata	Carphodactylidae	31	6	31	6	0.194	0.194	0
Squamata	Eublepharidae	25	12	38	15	0.48	0.395	-0.085
Squamata	Sphaerodactylidae	177	58	219	70	0.328	0.32	-0.008
Squamata	Phyllodactylidae	103	17	146	30	0.165	0.205	0.04
Squamata	Gekkonidae	620	137	1258	298	0.221	0.237	0.016
Squamata	Scincidae	1081	206	1668	377	0.191	0.226	0.035
Squamata	Cordylidae	47	3	68	5	0.064	0.074	0.01
Squamata	Gerrhosauridae	26	7	37	8	0.269	0.216	-0.053
Squamata	Xantusiidae	19	4	35	5	0.211	0.143	-0.068
Squamata	Teiidae	115	12	162	18	0.104	0.111	0.007
Squamata	Gymnophthalmidae	181	36	279	61	0.199	0.219	0.02
Squamata	Lacertidae	199	40	341	60	0.201	0.176	-0.025
Squamata	Rhineuridae	1	0	1	0	0	0	0
Squamata	Bipedidae	3	0	3	0	0	0	0
Squamata	Cadeidae	2	0	2	0	0	0	0
Squamata	Amphisbaenidae	54	12	173	41	0.222	0.237	0.015
Squamata	Trogonophiidae	2	0	6	0	0	0	0
Squamata	Blanidae	4	0	7	1	0	0.143	0.143
Squamata	Varanidae	46	6	79	11	0.13	0.139	0.009
Squamata	Lanthanotidae	1	0	1	0	0	0	0
Squamata	Shinisauridae	1	1	1	1	1	1	0
Squamata	Xenosauridae	5	3	12	7	0.6	0.583	-0.017
Squamata	Helodermatidae	2	0	2	0	0	0	0
Squamata	Anniellidae	5	3	6	3	0.6	0.5	-0.1
Squamata	Diploglossidae	39	17	46	18	0.436	0.391	-0.045
Squamata	Anguidae	54	25	83	37	0.463	0.446	-0.017
Squamata	Chamaeleonidae	191	74	213	86	0.387	0.404	0.016
Squamata	Agamidae	281	34	511	76	0.121	0.149	0.028
Squamata	Phrynosomatidae	122	16	158	22	0.131	0.139	0.008
Squamata	Dactyloidae	88	27	429	152	0.307	0.354	0.047
Squamata	Corytophanidae	9	0	11	2	0	0.182	0.182
Squamata	Leiocephalidae	21	7	31	13	0.333	0.419	0.086
Squamata	Liolaemidae	256	47	310	57	0.184	0.184	0
Squamata	Leiosauridae	28	6	34	6	0.214	0.176	-0.038
Squamata	Opluridae	7	0	8	1	0	0.125	0.125
Squamata	Tropiduridae	102	14	137	22	0.137	0.161	0.023
Squamata	Iguanidae	42	31	44	31	0.738	0.705	-0.034
Squamata	Hoplocercidae	15	5	19	6	0.333	0.316	-0.018
Squamata	Polychrotidae	6	1	8	1	0.167	0.125	-0.042
Squamata	Crotaphytidae	12	3	12	2	0.25	0.167	-0.083
Squamata	Leptotyphlopidae	55	8	136	25	0.145	0.184	0.038
Squamata	Gerrhopilidae	2	0	19	8	0	0.421	0.421
Squamata	Xenotyphlopidae	1	1	1	0	1	0	-1
Squamata	Typhlopidae	112	25	267	96	0.223	0.36	0.136
Squamata	Anomalepididae	6	0	20	3	0	0.15	0.15
Squamata	Tropidophiidae	18	10	33	18	0.556	0.545	-0.01
Squamata	Aniliidae	1	0	1	0	0	0	0
Squamata	Uropeltidae	23	4	56	22	0.174	0.393	0.219
Squamata	Anomochilidae	1	0	3	1	0	0.333	0.333
Squamata	Cylindrophiidae	1	0	14	2	0	0.143	0.143
Squamata	Xenopeltidae	2	0	2	0	0	0	0
Squamata	Pythonidae	30	6	40	8	0.2	0.2	0
Squamata	Loxocemidae	1	0	1	0	0	0	0
Squamata	Boidae	32	9	62	13	0.281	0.21	-0.072
Squamata	Xenophidiidae	1	0	2	0	0	0	0
Squamata	Bolyeridae	1	1	2	2	1	1	0
Squamata	Acrochordidae	3	0	3	0	0	0	0
Squamata	Xenodermatidae	14	2	22	7	0.143	0.318	0.175
Squamata	Pareatidae	12	0	20	2	0	0.1	0.1
Squamata	Viperidae	200	55	354	90	0.275	0.254	-0.021
Squamata	Homalopsidae	23	3	53	16	0.13	0.302	0.171
Squamata	Lamprophiidae	146	23	320	42	0.158	0.131	-0.026
Squamata	Elapidae	215	20	303	37	0.093	0.122	0.029
Squamata	Colubridae	500	49	916	138	0.098	0.151	0.053
Squamata	Natricidae	142	14	237	34	0.099	0.143	0.045
Squamata	Pseudoxenodontidae	8	0	10	0	0	0	0
Squamata	Dipsadidae	513	75	786	129	0.146	0.164	0.018

## Sheet: Figure 3 - Ecoregions
Ecoregion	Number total before	Number threatened before	Number total after	Number threatened after	Proportion before	Proportion after	Difference
Admiralty Islands lowland rain forests	40	0	40	0	0	0	0
Aegean and Western Turkey sclerophyllous and mixed forests	73	7	73	8	0.109589	0.125	-2.73508
Afghan Mountains semi-desert	39	1	39	1	0.025641	0.0526316	-3.29549
Al Hajar montane woodlands	58	2	58	3	0.0517241	0.0625	-2.37731
Alai-Western Tian Shan steppe	60	4	60	5	0.0833333	0.117647	-3.53555
Alashan Plateau semi-desert	35	1	35	1	0.0285714	0.0454545	-2.82631
Albany thickets	116	2	116	4	0.0344828	0.0263158	2.1001
Alberta-British Columbia foothills forests	3	0	3	0	0	0	0
Alberta Mountain forests	3	0	3	0	0	0	0
Albertine Rift montane forests	259	3	259	13	0.0501931	0.0545455	-1.47073
Aldabra Island xeric scrub	3	0	3	0	0	0	0
Allegheny Highlands forests	33	4	33	5	0.151515	0.125	3.27772
Alps conifer and mixed forests	30	1	30	0	0	0.0416667	-3.7297
Altai alpine meadow and tundra	28	1	28	1	0.0357143	0.05	-2.65926
Altai montane forest and forest steppe	26	1	26	1	0.0384615	0.0526316	-2.65113
Altai steppe and semi-desert	28	1	28	1	0.0357143	0.05	-2.65926
Alto Paraná Atlantic forests	323	8	323	19	0.0588235	0.0353982	3.15382
Amazon-Orinoco-Southern Caribbean mangroves	366	11	366	17	0.0464481	0.0397112	1.9076
Amur meadow steppe	14	0	14	1	0.0714286	0	4.2687
Anatolian conifer and deciduous mixed forests	48	2	48	2	0.0416667	0.0555556	-2.63109
Andaman Islands rain forests	54	3	54	11	0.203704	0.12	4.42728
Angolan Miombo woodlands	230	2	230	7	0.0304348	0.0606061	-3.40689
Angolan montane forest-grassland mosaic	150	0	150	2	0.0133333	0	2.59027
Angolan Mopane woodlands	195	2	195	6	0.0307692	0.0606061	-3.39574
Angolan scarp savanna and woodlands	192	3	192	10	0.0520833	0.111111	-4.07801
Appalachian-Blue Ridge forests	68	6	68	8	0.117647	0.0909091	3.28608
Appalachian mixed mesophytic forests	76	7	76	9	0.118421	0.0958904	3.11488
Appenine deciduous montane forests	20	1	20	0	0	0.0588235	-4.07454
Apure-Villavicencio dry forests	209	8	209	12	0.0574163	0.047619	2.2821
Arabian Desert and East Sahero-Arabian xeric shrublands	187	11	187	14	0.0748663	0.101852	-3.2953
Arabian Peninsula coastal fog desert	117	4	117	3	0.025641	0.0677966	-3.74137
Araucaria moist forests	192	2	192	8	0.0416667	0.0136986	3.33106
Araya and Paria xeric scrub	103	5	103	6	0.0582524	0.0632911	-1.61715
Arizona Mountains forests	121	1	121	2	0.0165289	0.00961538	1.93348
Arnhem Land tropical savanna	172	10	172	11	0.0639535	0.0641026	1.9033
Atacama desert	42	6	42	3	0.0714286	0.153846	-4.4118
Atlantic Coast restingas	211	4	211	8	0.0379147	0.0261438	2.46563
Atlantic coastal desert	63	2	63	2	0.031746	0.0645161	-3.48952
Atlantic coastal pine barrens	34	5	34	5	0.147059	0.151515	-1.49433
Atlantic dry forests	225	2	225	3	0.0133333	0.0125786	-0.281412
Atlantic Equatorial coastal forests	220	5	220	18	0.0818182	0.131579	-3.90723
Atlantic mixed forests	22	0	22	0	0	0	0
Australian Alps montane grasslands	71	5	71	5	0.0704225	0.0746269	-1.43612
Azerbaijan shrub desert and steppe	63	7	63	8	0.126984	0.148936	-3.08886
Badghyz and Karabil semi-desert	85	4	85	3	0.0352941	0.0869565	-3.94473
Bahamian-Antillean mangroves	360	88	360	139	0.386111	0.365145	3.0429
Bahamian pine mosaic	48	13	48	15	0.3125	0.382353	-4.24639
Bahia coastal forests	211	3	211	7	0.0331754	0.0205479	2.53587
Bahia interior forests	274	5	274	10	0.0364964	0.0265957	2.2926
Baja California desert	83	3	83	3	0.0361446	0.0405405	-1.48069
Bajío dry forests	120	7	120	8	0.0666667	0.0679612	-0.258123
Balkan mixed forests	43	2	43	1	0.0232558	0.0625	-3.6698
Balsas dry forests	253	22	253	27	0.106719	0.112821	-1.80848
Baltic mixed forests	8	0	8	0	0	0	0
Baluchistan xeric woodlands	163	7	163	12	0.0736196	0.114754	-3.71685
Banda Sea Islands moist deciduous forests	59	1	59	7	0.118644	0.0344828	4.43274
Belizian pine forests	121	3	121	5	0.0413223	0.029703	2.45267
Beni savanna	214	1	214	2	0.00934579	0.00609756	1.17811
Bermuda subtropical conifer forests	1	1	1	1	1	1	0
Biak-Numfoor rain forests	44	0	44	0	0	0	0
Blue Mountains forests	20	0	20	0	0	0	0
Bohai Sea saline meadow	19	2	19	2	0.105263	0.142857	-3.62684
Bolivian montane dry forests	197	5	197	9	0.0456853	0.0316456	2.64189
Bolivian Yungas	217	5	217	10	0.0460829	0.030303	2.75874
Borneo lowland rain forests	262	15	262	21	0.0801527	0.0828729	-1.00073
Borneo montane rain forests	218	12	218	14	0.0642202	0.075	-2.37768
Borneo peat swamp forests	198	12	198	15	0.0757576	0.0789474	-1.15996
Brahmaputra Valley semi-evergreen forests	166	18	166	26	0.156627	0.236842	-4.38472
Brigalow tropical savanna	258	9	258	11	0.0426357	0.0375	1.63621
British Columbia mainland coastal forests	11	1	11	1	0.0909091	0.0909091	0
Buru rain forests	21	1	21	2	0.0952381	0.1	-1.56065
Caatinga	292	3	292	9	0.0308219	0.0163043	2.67536
Caatinga Enclaves moist forests	121	0	121	1	0.00826446	0	2.11196
Caledon conifer forests	3	0	3	0	0	0	0
California Central Valley grasslands	52	4	52	4	0.0769231	0.0851064	-2.1021
California coastal sage and chaparral	81	4	81	4	0.0493827	0.0547945	-1.68858
California interior chaparral and woodlands	56	5	56	5	0.0892857	0.0980392	-2.16945
California montane chaparral and woodlands	70	4	70	4	0.0571429	0.0615385	-1.48061
Cameroonian Highlands forests	230	10	230	24	0.104348	0.212766	-4.686
Campos Rupestres montane savanna	260	3	260	6	0.0230769	0.0166667	1.8579
Canadian Aspen forests and parklands	11	0	11	0	0	0	0
Canary Islands dry woodlands and forests	15	4	15	4	0.266667	0.307692	-3.7142
Cantabrian mixed forests	33	3	33	3	0.0909091	0.12	-3.37043
Cantebury-Otago tussock grasslands	20	15	20	16	0.8	0.9375	-4.92362
Cape Verde Islands dry forests	21	4	21	8	0.380952	0.222222	5.06721
Cape York Peninsula tropical savanna	168	5	168	7	0.0416667	0.0337838	2.06469
Caqueta moist forests	217	5	217	7	0.0322581	0.0295858	0.982927
Cardamom Mountains rain forests	161	19	161	24	0.149068	0.169643	-3.02405
Caribbean shrublands	152	43	152	71	0.467105	0.40566	4.11814
Carnarvon xeric shrublands	183	5	183	3	0.0163934	0.0292398	-2.55306
Carolines tropical moist forests	23	3	23	1	0.0434783	0.214286	-5.14054
Carpathian montane forests	18	1	18	0	0	0.0714286	-4.2687
Carpentaria tropical savanna	270	2	270	6	0.0222222	0.00803213	2.65254
Cascade Mountains leeward forests	14	0	14	0	0	0	0
Caspian Hyrcanian mixed forests	91	4	91	7	0.0769231	0.0769231	0
Caspian lowland desert	73	2	73	4	0.0547945	0.0454545	2.2343
Catatumbo moist forests	124	4	124	9	0.0725806	0.0412371	3.44501
Cauca Valley dry forests	172	7	172	9	0.0523256	0.0551181	-1.02695
Cauca Valley montane forests	217	8	217	14	0.0645161	0.0522876	2.50377
Caucasus mixed forests	92	17	92	18	0.195652	0.232877	-3.61697
Cayos Miskitos-San Andrés and Providencia moist forests	43	3	43	7	0.162791	0.111111	3.94506
Celtic broadleaf forests	5	0	5	0	0	0	0
Central Afghan Mountains xeric woodlands	100	2	100	3	0.03	0.0416667	-2.45674
Central African mangroves	242	7	242	16	0.0661157	0.122807	-4.03762
Central American Atlantic moist forests	280	40	280	71	0.253571	0.191388	4.1301
Central American dry forests	329	25	329	42	0.12766	0.1	3.31997
Central American montane forests	294	38	294	65	0.221088	0.171946	3.89473
Central American pine-oak forests	349	43	349	69	0.197708	0.163498	3.53251
Central Anatolian steppe	36	2	36	4	0.111111	0.0740741	3.61192
Central Anatolian steppe and woodlands	54	3	54	5	0.0925926	0.075	2.86748
Central and Southern Cascades forests	23	1	23	1	0.0434783	0.0434783	0
Central and Southern mixed grasslands	108	2	108	3	0.0277778	0.02	2.05127
Central Andean dry puna	121	6	121	5	0.0413223	0.0612245	-2.99083
Central Andean puna	228	6	228	7	0.0307018	0.031746	-0.0433251
Central Andean wet puna	207	5	207	6	0.0289855	0.0308642	-0.630575
Central Asian northern desert	42	3	42	3	0.0714286	0.115385	-3.78319
Central Asian riparian woodlands	55	4	55	4	0.0727273	0.117647	-3.80488
Central Asian southern desert	83	7	83	8	0.0963855	0.134615	-3.64362
Central British Columbia Mountain forests	1	0	1	0	0	0	0
Central Canadian Shield forests	5	0	5	0	0	0	0
Central China loess plateau mixed forests	58	3	58	3	0.0517241	0.0857143	-3.52607
Central Congolian lowland forests	164	3	164	7	0.0426829	0.107143	-4.16604
Central Deccan Plateau dry deciduous forests	117	8	117	12	0.102564	0.129032	-3.27594
Central European mixed forests	24	1	24	0	0	0.0555556	-4.01738
Central forest-grasslands transition	116	4	116	5	0.0431034	0.037037	1.80277
Central Indochina dry forests	267	31	267	40	0.149813	0.155	-1.64621
Central Korean deciduous forests	22	2	22	3	0.136364	0.25	-4.733
Central Mexican matorral	164	11	164	13	0.0792683	0.0769231	0.852377
Central Pacific coastal forests	19	1	19	1	0.0526316	0.0526316	0
Central Persian desert basins	150	7	150	9	0.06	0.0843373	-3.19201
Central Polynesian tropical moist forests	7	1	7	0	0	0.333333	-5.80914
Central Range montane rain forests	171	5	171	10	0.0584795	0.0390625	2.96615
Central Range sub-alpine grasslands	99	3	99	4	0.040404	0.0375	1.0661
Central Ranges xeric scrub	176	2	176	2	0.0113636	0.0114943	2.03549
Central tall grasslands	57	2	57	3	0.0526316	0.037037	2.74692
Central Tibetan Plateau alpine steppe	33	0	33	0	0	0	0
Central U.S. hardwood forests	84	3	84	4	0.047619	0.0384615	2.21457
Central Zambezian Miombo woodlands	328	7	328	24	0.0731707	0.0945946	-3.06451
Cerrado	504	9	504	25	0.0496032	0.0273556	3.10223
Changbai Mountains mixed forests	21	0	21	1	0.047619	0	3.86323
Changjiang Plain evergreen forests	106	11	106	14	0.132075	0.142857	-2.37785
Chao Phraya freshwater swamp forests	169	20	169	26	0.153846	0.165289	-2.43739
Chao Phraya lowland moist deciduous forests	183	22	183	28	0.153005	0.161765	-2.17011
Chatham Island temperate forests	1	0	1	1	1	0	6.90776
Chhota-Nagpur dry deciduous forests	111	16	111	18	0.162162	0.280702	-4.77525
Chiapas Depression dry forests	194	11	194	14	0.0721649	0.0696203	0.934011
Chiapas montane forests	145	8	145	11	0.0758621	0.0672269	2.15584
Chihuahuan desert	249	16	249	20	0.0803213	0.0776699	0.975081
Chilean matorral	60	11	60	12	0.2	0.192982	1.94841
Chimalapas montane forests	146	7	146	8	0.0547945	0.0583333	-1.26379
Chin Hills-Arakan Yoma montane forests	149	16	149	20	0.134228	0.181818	-3.86262
Chiquitano dry forests	273	6	273	9	0.032967	0.03	1.08756
Chocó-Darién moist forests	258	8	258	15	0.0581395	0.045977	2.49836
Christmas and Cocos Islands tropical forests	10	2	10	5	0.5	0.5	0
Cocos Island moist forests	2	0	2	0	0	0	0
Colorado Plateau shrublands	117	2	117	4	0.034188	0.02	2.6524
Colorado Rockies forests	62	0	62	1	0.016129	0	2.78062
Comoros forests	34	5	34	18	0.529412	0.294118	5.46084
Cook Islands tropical moist forests	9	1	9	1	0.111111	0.25	-4.93367
Coolgardie woodlands	156	0	156	0	0	0	0
Cordillera Central páramo	138	11	138	13	0.0942029	0.0973451	-1.14493
Cordillera de Merida páramo	97	3	97	4	0.0412371	0.0365854	1.53724
Cordillera La Costa montane forests	156	11	156	14	0.0897436	0.0887097	0.03335
Cordillera Oriental montane forests	262	8	262	14	0.0534351	0.039801	2.61258
Corsican montane broadleaf and mixed forests	11	0	11	0	0	0	0
Costa Rican seasonal moist forests	204	2	204	5	0.0245098	0.0124224	2.49217
Crete Mediterranean forests	14	1	14	2	0.142857	0.0909091	3.95024
Crimean Submediterranean forest complex	39	6	39	6	0.153846	0.193548	-3.68141
Cross-Niger transition forests	123	6	123	10	0.0813008	0.193548	-4.72071
Cross-Sanaga-Bioko coastal forests	206	10	206	25	0.121359	0.222222	-4.61376
Cuban cactus scrub	102	16	102	40	0.392157	0.290909	4.61757
Cuban dry forests	147	25	147	66	0.44898	0.342466	4.66827
Cuban moist forests	139	20	139	64	0.460432	0.31746	4.96264
Cuban pine forests	82	8	82	27	0.329268	0.195122	4.89893
Cuban wetlands	66	6	66	14	0.212121	0.157895	3.99317
Cyprus Mediterranean forests	22	2	22	2	0.0909091	0.142857	-3.95024
Da Hinggan-Dzhagdy Mountains conifer forests	15	0	15	0	0	0	0
Daba Mountains evergreen forests	72	6	72	6	0.0833333	0.109091	-3.24873
Daurian forest steppe	12	0	12	0	0	0	0
Deccan thorn scrub forests	182	12	182	27	0.148352	0.125	3.15067
Dinaric Mountains mixed forests	42	2	42	2	0.047619	0.0571429	-2.25379
Drakensberg alti-montane grasslands and woodlands	86	3	86	5	0.0581395	0.0612245	-1.12654
Drakensberg montane grasslands, woodlands and forests	289	9	289	15	0.0519031	0.0580645	-1.8183
Dry Chaco	277	4	277	9	0.032491	0.0186916	2.62462
East Afghan montane conifer forests	86	2	86	3	0.0348837	0.0625	-3.31841
East African halophytics	96	1	96	5	0.0520833	0.037037	2.71113
East African mangroves	212	8	212	12	0.0566038	0.137931	-4.39848
East African montane forests	235	8	235	12	0.0510638	0.103896	-3.96712
East African montane moorlands	152	5	152	6	0.0394737	0.102041	-4.13624
East Central Texas forests	103	5	103	5	0.0485437	0.0537634	-1.65245
East Deccan dry-evergreen forests	76	5	76	5	0.0657895	0.131579	-4.18646
East European forest steppe	29	2	29	1	0.0344828	0.0952381	-4.10685
East Saharan montane xeric woodlands	53	1	53	1	0.0188679	0.0714286	-3.96197
East Siberian taiga	11	0	11	0	0	0	0
East Sudanian savanna	329	7	329	23	0.0699088	0.0833333	-2.59708
Eastern Anatolian deciduous forests	69	4	69	7	0.101449	0.0833333	2.89679
Eastern Anatolian montane steppe	98	13	98	15	0.153061	0.191176	-3.64061
Eastern Arc forests	232	25	232	34	0.146552	0.294118	-4.99428
Eastern Australia mulga shrublands	152	1	152	1	0.00657895	0.00684932	1.30797
Eastern Australian temperate forests	215	10	215	14	0.0651163	0.0497512	2.73209
Eastern Canadian forests	7	1	7	1	0.142857	0.142857	0
Eastern Canadian Shield taiga	1	0	1	0	0	0	0
Eastern Cascades forests	29	1	29	1	0.0344828	0.0344828	0
Eastern Congolian swamp forests	168	4	168	9	0.0535714	0.133333	-4.37905
Eastern Cordillera real montane forests	350	42	350	62	0.177143	0.159696	2.85917
Eastern forest-boreal transition	25	4	25	5	0.2	0.166667	3.50656
Eastern Gobi desert steppe	19	1	19	1	0.0526316	0.0909091	-3.64486
Eastern Great Lakes lowland forests	29	4	29	5	0.172414	0.142857	3.38631
Eastern Guinean forests	182	5	182	14	0.0769231	0.0847458	-2.05703
Eastern highlands moist deciduous forests	141	16	141	23	0.163121	0.205128	-3.73785
Eastern Himalayan alpine shrub and meadows	165	5	165	7	0.0424242	0.0649351	-3.114
Eastern Himalayan broadleaf forests	201	17	201	30	0.149254	0.195402	-3.83187
Eastern Himalayan subalpine conifer forests	156	7	156	9	0.0576923	0.106061	-3.87884
Eastern Java-Bali montane rain forests	117	9	117	13	0.111111	0.105882	1.65417
Eastern Java-Bali rain forests	123	8	123	11	0.0894309	0.0898876	0.783628
Eastern Mediterranean conifer-sclerophyllous-broadleaf forests	154	15	154	22	0.142857	0.145631	-1.02026
Eastern Micronesia tropical moist forests	17	2	17	1	0.0588235	0.166667	-4.68068
Eastern Miombo woodlands	234	21	234	31	0.132479	0.253012	-4.79193
Eastern Panamanian montane forests	172	3	172	6	0.0348837	0.0247934	2.31158
Eastern Zimbabwe montane forest-grassland mosaic	137	3	137	8	0.0583942	0.0882353	-3.39589
Ecuadorian dry forests	121	6	121	10	0.0826446	0.0645161	2.89749
Edwards Plateau savanna	110	4	110	4	0.0363636	0.0412371	-1.58381
Einasleigh upland savanna	236	8	236	12	0.0508475	0.0379147	2.55976
Elburz Range forest steppe	99	6	99	8	0.0808081	0.105263	-3.19684
Emin Valley steppe	29	1	29	1	0.0344828	0.0454545	-2.39533
English Lowlands beech forests	6	0	6	0	0	0	0
Enriquillo wetlands	65	14	65	14	0.215385	0.297872	-4.41265
Eritrean coastal desert	40	1	40	1	0.025	0.0909091	-4.18828
Esperance mallee	126	0	126	1	0.00793651	0	2.07147
Espinal	142	8	142	11	0.0774648	0.0677966	2.26884
Ethiopian montane forests	215	3	215	6	0.027907	0.0625	-3.54365
Ethiopian montane grasslands and woodlands	180	2	180	7	0.0388889	0.0444444	-1.7148
Ethiopian montane moorlands	111	2	111	6	0.0540541	0.0588235	-1.56224
Ethiopian xeric grasslands and shrublands	134	1	134	7	0.0522388	0.030303	3.08812
Etosha Pan halophytics	101	0	101	2	0.019802	0	2.98578
Euxine-Colchic broadleaf forests	68	6	68	6	0.0882353	0.107143	-2.93956
Everglades	58	6	58	6	0.103448	0.113208	-2.27822
Eyre and York mallee	147	2	147	2	0.0136054	0.0138889	1.26073
Fernando de Noronha-Atol das Rocas moist forests	3	0	3	0	0	0	0
Fiji tropical dry forests	21	8	21	11	0.52381	0.571429	-3.86323
Fiji tropical moist forests	30	13	30	16	0.533333	0.590909	-4.0531
Fiordland temperate forests	11	8	11	7	0.636364	0.888889	-5.53151
Flint Hills tall grasslands	60	2	60	3	0.05	0.0357143	2.65926
Florida sand pine scrub	70	8	70	8	0.114286	0.121212	-1.93534
Fraser Plateau and Basin complex	7	0	7	0	0	0	0
Gal?�pagos Islands scrubland mosaic	1	0	1	1	1	0	6.90776
Galápagos Islands scrubland mosaic	44	17	44	21	0.477273	0.5	-3.12357
Ghorat-Hazarajat alpine meadow	58	1	58	1	0.0172414	0.04	-3.12494
Gibson desert	117	1	117	1	0.00854701	0.00862069	2.60801
Gissaro-Alai open woodlands	71	4	71	4	0.056338	0.1	-3.77648
Goadavari-Krishna mangroves	83	10	83	11	0.13253	0.217391	-4.44102
Gobi Lakes Valley desert steppe	15	0	15	0	0	0	0
Granitic Seychelles forests	22	7	22	8	0.363636	0.368421	-1.56542
Great Basin montane forests	48	2	48	2	0.0416667	0.0444444	-1.02165
Great Basin shrub steppe	63	3	63	3	0.047619	0.0508475	-1.17199
Great Lakes Basin desert steppe	14	1	14	1	0.0714286	0.1	-3.35241
Great Sandy-Tanami desert	257	5	257	5	0.0194553	0.0203252	0.139319
Great Victoria desert	205	2	205	2	0.0097561	0.00980392	3.04023
Greater Negros-Panay rain forests	118	17	118	22	0.186441	0.22973	-3.7679
Guajira-Barranquilla xeric scrub	133	4	133	9	0.0676692	0.04	3.32032
Guayaquil flooded grasslands	83	4	83	3	0.0361446	0.056338	-3.00536
Guianan freshwater swamp forests	145	1	145	2	0.0137931	0.00869565	1.62874
Guianan Highlands moist forests	262	6	262	9	0.0343511	0.0287081	1.73042
Guianan moist forests	228	5	228	10	0.0438596	0.0287356	2.71628
Guianan piedmont and lowland moist forests	239	5	239	8	0.0334728	0.026178	1.98716
Guianan savanna	210	2	210	3	0.0142857	0.0119048	0.867501
Guinean forest-savanna mosaic	293	15	293	30	0.102389	0.140187	-3.63225
Guinean mangroves	169	8	169	14	0.0828402	0.117647	-3.54981
Guinean montane forests	157	6	157	12	0.0764331	0.1	-3.15984
Guizhou Plateau broadleaf and mixed forests	139	10	139	15	0.107914	0.104167	1.32096
Gulf of California xeric scrub	96	6	96	8	0.0833333	0.0740741	2.22562
Gulf of Oman desert and semi-desert	77	3	77	4	0.0519481	0.0681818	-2.78709
Gulf of St. Lawrence lowland forests	7	1	7	1	0.142857	0.142857	0
Gurupa varzeá	188	4	188	5	0.0265957	0.0268456	1.38672
Hainan Island monsoon rain forests	136	18	136	18	0.132353	0.1875	-4.01
Halmahera rain forests	62	2	62	6	0.0967742	0.111111	-2.66284
Helanshan montane conifer forests	23	1	23	1	0.0434783	0.0769231	-3.5099
Hengduan Mountains subalpine conifer forests	118	3	118	4	0.0338983	0.0394737	-1.71836
High Monte	147	7	147	7	0.047619	0.0534351	-1.76062
Highveld grasslands	156	2	156	6	0.0384615	0.025641	2.55105
Himalayan subtropical broadleaf forests	185	16	185	24	0.12973	0.219178	-4.49366
Himalayan subtropical pine forests	207	16	207	29	0.140097	0.222222	-4.40825
Hindu Kush alpine meadow	66	2	66	2	0.030303	0.08	-3.90594
Hispaniolan dry forests	136	53	136	72	0.529412	0.546392	-2.83204
Hispaniolan moist forests	163	66	163	97	0.595092	0.594595	-0.698301
Hispaniolan pine forests	105	29	105	46	0.438095	0.414286	3.17009
Hobyo grasslands and shrublands	79	2	79	7	0.0886076	0.125	-3.59436
Hokkaido deciduous forests	8	0	8	0	0	0	0
Hokkaido montane conifer forests	8	0	8	0	0	0	0
Honshu alpine conifer forests	15	1	15	2	0.133333	0.0769231	4.03265
Huang He Plain mixed forests	62	5	62	6	0.0967742	0.119048	-3.10339
Humid Chaco	197	8	197	14	0.071066	0.0544218	2.81206
Humid Pampas	94	5	94	7	0.0744681	0.0657895	2.16086
Huon Peninsula montane rain forests	101	1	101	3	0.029703	0.0136986	2.77286
Iberian conifer forests	36	3	36	4	0.111111	0.12	-2.1848
Iberian sclerophyllous and semi-deciduous forests	46	5	46	6	0.130435	0.142857	-2.5195
Ile Europa and Bassas da India xeric scrub	6	0	6	2	0.333333	0	5.80914
Illyrian deciduous forests	47	3	47	3	0.0638298	0.0789474	-2.71586
Indochina mangroves	295	40	295	47	0.159322	0.176991	-2.87182
Indus River Delta-Arabian Sea mangroves	120	8	120	11	0.0916667	0.150943	-4.08222
Indus Valley desert	70	7	70	8	0.114286	0.35	-5.46262
Inner Niger Delta flooded savanna	92	3	92	5	0.0543478	0.0882353	-3.52305
Iquitos varzeá	252	5	252	5	0.0198413	0.0255102	-1.735
Irrawaddy dry forests	173	20	173	23	0.132948	0.183486	-3.92273
Irrawaddy freshwater swamp forests	104	13	104	17	0.163462	0.191176	-3.32197
Irrawaddy moist deciduous forests	219	23	219	26	0.118721	0.169118	-3.91992
Islas Revillagigedo dry forests	4	3	4	3	0.75	1	-5.52146
Isthmian-Atlantic moist forests	285	6	285	13	0.045614	0.0295567	2.77617
Isthmian-Pacific moist forests	231	3	231	11	0.047619	0.0194805	3.33714
Italian sclerophyllous and semi-deciduous forests	28	1	28	0	0	0.0416667	-3.7297
Itigi-Sumbu thicket	129	1	129	5	0.0387597	0.0416667	-1.06711
Jalisco dry forests	166	7	166	12	0.0722892	0.0542636	2.89179
Jamaican dry forests	35	15	35	17	0.485714	0.483871	0.611567
Jamaican moist forests	38	19	38	21	0.552632	0.558824	-1.82325
Japurá-Solimoes-Negro moist forests	231	5	231	5	0.021645	0.0277778	-1.81364
Jarrah-Karri forest and shrublands	49	2	49	2	0.0408163	0.0416667	0.162119
Jian Nan subtropical evergreen forests	188	28	188	37	0.196809	0.21374	-2.8292
Jos Plateau forest-grassland mosaic	95	3	95	8	0.0842105	0.107143	-3.13255
Junggar Basin semi-desert	36	1	36	1	0.0277778	0.04	-2.50326
Juruá-Purus moist forests	198	4	198	4	0.020202	0.025641	-1.6936
Kalahari Acacia-Baikiaea woodlands	195	1	195	6	0.0307692	0.0192308	2.44569
Kalahari xeric savanna	214	2	214	7	0.0327103	0.0384615	-1.74942
Kaokoveld desert	153	1	153	4	0.0261438	0.0416667	-2.74231
Karakoram-West Tibetan Plateau alpine steppe	70	1	70	2	0.0285714	0.04	-2.43612
Kayah-Karen montane rain forests	215	25	215	30	0.139535	0.160256	-3.03117
Kazakh forest steppe	16	0	16	0	0	0	0
Kazakh semi-desert	37	1	37	1	0.027027	0.0416667	-2.68373
Kazakh steppe	27	1	27	1	0.037037	0.0555556	-2.91877
Kazakh upland	19	1	19	1	0.0526316	0.0769231	-3.19013
Kermadec Islands subtropical moist forests	2	0	2	0	0	0	0
Khangai Mountains alpine meadow	9	0	9	0	0	0	0
Khangai Mountains conifer forests	5	0	5	0	0	0	0
Khathiar-Gir dry deciduous forests	119	11	119	15	0.12605	0.207547	-4.40056
Kimberly tropical savanna	301	5	301	8	0.0265781	0.0190114	2.02375
Kinabalu montane alpine meadows	185	10	185	11	0.0594595	0.0694444	-2.30108
Klamath-Siskiyou forests	27	1	27	1	0.037037	0.037037	0
Knysna-Amatole montane forests	98	1	98	3	0.0306122	0.0166667	2.63516
Kola Peninsula tundra	2	0	2	0	0	0	0
Kopet Dag semi-desert	77	5	77	7	0.0909091	0.113636	-3.12357
Kopet Dag woodlands and forest steppe	77	4	77	5	0.0649351	0.0851064	-3.00426
Kuh Rud and Eastern Iran montane woodlands	117	4	117	6	0.0512821	0.0689655	-2.87263
KwaZulu-Cape coastal forest mosaic	139	4	139	7	0.0503597	0.0547945	-1.48948
La Costa xeric shrublands	168	8	168	12	0.0714286	0.0610687	2.33794
Lake	623	19	623	30	0.0481541	0.0620915	-2.63458
Lake Chad flooded savanna	112	4	112	7	0.0625	0.114286	-3.94711
Lara-Falcón dry forests	104	1	104	4	0.0384615	0.012987	3.23768
Leeward Islands moist forests	45	13	45	16	0.355556	0.40625	-3.92582
Lesser Antillean dry forests	143	21	143	29	0.202797	0.205882	-1.1266
Lesser Sundas deciduous forests	74	4	74	6	0.0810811	0.133333	-3.95608
Llanos	255	9	255	14	0.054902	0.0463918	2.14127
Lord Howe Island subtropical forests	2	2	2	2	1	1	0
Louisiade Archipelago rain forests	58	0	58	1	0.0172414	0	2.84731
Low Monte	121	6	121	11	0.0909091	0.0566038	3.5353
Lower Gangetic Plains moist deciduous forests	196	20	196	25	0.127551	0.206186	-4.36481
Lowland fynbos and renosterveld	135	4	135	5	0.037037	0.043956	-1.93427
Luang Prabang montane rain forests	168	20	168	23	0.136905	0.163934	-3.29693
Luzon montane rain forests	97	8	97	9	0.0927835	0.140351	-3.86215
Luzon rain forests	155	11	155	20	0.129032	0.130952	-0.652389
Luzon tropical pine forests	82	6	82	7	0.0853659	0.12	-3.54484
Madagascar dry deciduous forests	235	60	235	79	0.33617	0.295567	3.70386
Madagascar ericoid thickets	152	31	152	34	0.223684	0.219858	1.34183
Madagascar lowland forests	257	65	257	92	0.357977	0.294118	4.15668
Madagascar mangroves	110	21	110	22	0.2	0.203883	-1.35674
Madagascar spiny thickets	144	33	144	42	0.291667	0.253846	3.63285
Madagascar subhumid forests	310	83	310	107	0.345161	0.305147	3.68924
Madagascar succulent woodlands	107	20	107	23	0.214953	0.20202	2.55979
Madeira-Tapajós moist forests	314	4	314	8	0.0254777	0.0176211	2.06135
Madeira evergreen forests	1	0	1	0	0	0	0
Magdalena-Urabá moist forests	207	7	207	11	0.0531401	0.0460526	1.95833
Magdalena Valley dry forests	175	3	175	5	0.0285714	0.0225564	1.79426
Magdalena Valley montane forests	297	13	297	22	0.0740741	0.0610329	2.56811
Magellanic subpolar forests	17	0	17	0	0	0	0
Malabar Coast moist forests	165	17	165	25	0.151515	0.177083	-3.24135
Maldives-Lakshadweep-Chagos Archipelago tropical moist forests	41	3	41	3	0.0731707	0.103448	-3.41041
Malpelo Island xeric scrub	4	1	4	1	0.25	0.333333	-4.42285
Manchurian mixed forests	32	4	32	5	0.15625	0.25	-4.54063
Mandara Plateau mosaic	91	1	91	8	0.0879121	0.0454545	3.7485
Maputaland-Pondoland bushland and thickets	146	6	146	9	0.0616438	0.0689655	-1.99084
Maputaland coastal forest mosaic	143	1	143	5	0.034965	0.0181818	2.82038
Marañón dry forests	148	8	148	8	0.0540541	0.0701754	-2.78015
Maracaibo dry forests	111	3	111	7	0.0630631	0.0337079	3.37947
Marajó varzeá	205	3	205	4	0.0195122	0.01875	-0.271553
Maranhão Babaçu forests	174	0	174	2	0.0114943	0	2.44185
Marianas tropical dry forests	15	2	15	0	0	0.222222	-5.40368
Marquesas tropical moist forests	6	0	6	0	0	0	0
Masai xeric grasslands and shrublands	123	3	123	5	0.0406504	0.0857143	-3.80808
Mascarene forests	20	6	20	17	0.85	0.857143	-1.96611
Mato Grosso seasonal forests	275	2	275	5	0.0181818	0.0102041	2.07665
Mediterranean acacia-argania dry woodlands and succulent thickets	85	8	85	7	0.0823529	0.135593	-3.97482
Mediterranean conifer and mixed forests	73	5	73	4	0.0547945	0.0909091	-3.5867
Mediterranean dry woodlands and steppe	113	8	113	8	0.0707965	0.112676	-3.7348
Mediterranean High Atlas juniper steppe	57	4	57	3	0.0526316	0.0909091	-3.64486
Mediterranean woodlands and forests	120	12	120	12	0.1	0.15	-3.91202
Meghalaya subtropical forests	152	18	152	26	0.171053	0.25	-4.36878
Mentawai Islands rain forests	88	4	88	6	0.0681818	0.0645161	1.29902
Meseta Central matorral	229	25	229	32	0.139738	0.132979	1.91091
Mesoamerican Gulf-Caribbean mangroves	340	12	340	23	0.0676471	0.0449438	3.12251
Mesopotamian shrub desert	132	11	132	13	0.0984848	0.139241	-3.70759
Mid-Continental Canadian forests	5	0	5	0	0	0	0
Middle Atlantic coastal forests	75	7	75	6	0.08	0.0972222	-2.8462
Middle East steppe	131	9	131	12	0.0916031	0.109756	-2.89884
Midwestern Canadian Shield forests	4	0	4	0	0	0	0
Mindanao-Eastern Visayas rain forests	157	10	157	19	0.121019	0.106383	2.68349
Mindanao montane rain forests	110	7	110	8	0.0727273	0.0972222	-3.19847
Mindoro rain forests	65	5	65	4	0.0615385	0.125	-4.15043
Miskito pine forests	111	2	111	3	0.027027	0.021978	1.61919
Mississippi lowland forests	87	6	87	5	0.0574713	0.0740741	-2.80957
Mitchell grass downs	269	5	269	6	0.0223048	0.0195312	1.02014
Mizoram-Manipur-Kachin rain forests	229	25	229	38	0.165939	0.18797	-3.09245
Mojave desert	87	4	87	6	0.0689655	0.0519481	2.83424
Mongolian-Manchurian grassland	36	2	36	3	0.0833333	0.105263	-3.08785
Montana Valley and Foothill grasslands	16	0	16	0	0	0	0
Montane fynbos and renosterveld	175	6	175	8	0.0457143	0.0508475	-1.63572
Monte Alegre varzeá	263	4	263	5	0.0190114	0.0201005	-0.0853477
Motagua Valley thornscrub	123	8	123	10	0.0813008	0.08	0.262989
Mount Cameroon and Bioko montane forests	145	4	145	12	0.0827586	0.133333	-3.92345
Mount Lofty woodlands	121	1	121	1	0.00826446	0.00862069	1.03219
Murray-Darling woodlands and mallee	147	2	147	2	0.0136054	0.0140845	0.735919
Muskwa-Slave Lake forests	1	0	1	0	0	0	0
Myanmar Coast mangroves	287	31	287	39	0.135889	0.146226	-2.33582
Myanmar coastal rain forests	206	23	206	29	0.140777	0.17037	-3.38756
Nama Karoo	222	5	222	8	0.036036	0.045045	-2.19823
Namib desert	152	1	152	3	0.0197368	0.0344828	-2.69097
Namibian savanna woodlands	246	2	246	7	0.0284553	0.0454545	-2.83317
Nansei Islands subtropical evergreen forests	65	19	65	22	0.338462	0.351852	-2.59453
Napo moist forests	246	10	246	11	0.0447154	0.0512821	-1.882
Naracoorte woodlands	81	2	81	2	0.0246914	0.0263158	-0.485158
Narmada Valley dry deciduous forests	134	15	134	23	0.171642	0.211268	-3.67948
Nebraska Sand Hills mixed grasslands	33	0	33	1	0.030303	0	3.41125
Negro-Branco moist forests	218	5	218	7	0.0321101	0.0290698	1.11196
Nelson Coast temperate forests	11	5	11	6	0.545455	0.625	-4.37633
Nenjiang River grassland	12	0	12	0	0	0	0
New Britain-New Ireland lowland rain forests	76	0	76	1	0.0131579	0	2.57702
New Britain-New Ireland montane rain forests	54	0	54	0	0	0	0
New Caledonia dry forests	73	37	73	42	0.575342	0.616667	-3.72145
New Caledonia rain forests	104	47	104	66	0.634615	0.635135	0.654406
New England-Acadian forests	28	4	28	5	0.178571	0.148148	3.41521
New Guinea mangroves	195	6	195	6	0.0307692	0.0392157	-2.13375
Nicobar Islands rain forests	49	2	49	5	0.102041	0.0869565	2.71365
Niger Delta swamp forests	112	6	112	9	0.0803571	0.2	-4.78451
Nigerian lowland forests	154	5	154	14	0.0909091	0.125	-3.52903
Nihonkai evergreen forests	15	1	15	2	0.133333	0.0769231	4.03265
Nihonkai montane deciduous forests	16	1	16	2	0.125	0.0714286	3.98102
Nile Delta flooded savanna	69	6	69	3	0.0434783	0.2	-5.05319
North Atlantic moist mixed forests	5	0	5	0	0	0	0
North Central Rockies forests	16	0	16	0	0	0	0
North Island temperate forests	21	6	21	10	0.47619	0.461538	2.68458
North Saharan steppe and woodlands	143	11	143	8	0.0559441	0.129412	-4.29685
North Tibetan Plateau-Kunlun Mountains alpine desert	25	0	25	0	0	0	0
North Western Ghats moist deciduous forests	150	15	150	26	0.173333	0.172414	-0.0838815
North Western Ghats montane rain forests	142	14	142	24	0.169014	0.170732	-0.540941
Northeast China Plain deciduous forests	28	3	28	4	0.142857	0.2	-4.04555
Northeast India-Myanmar pine forests	119	11	119	11	0.092437	0.171875	-4.37498
Northeast Siberian coastal tundra	1	0	1	0	0	0	0
Northeast Siberian taiga	1	0	1	0	0	0	0
Northeastern Brazil restingas	90	0	90	1	0.0111111	0	2.40795
Northeastern coastal forests	42	5	42	5	0.119048	0.121951	-1.06595
Northeastern Congolian lowland forests	256	5	256	12	0.046875	0.102041	-4.01034
Northeastern Himalayan subalpine conifer forests	112	3	112	4	0.0357143	0.0652174	-3.3845
Northeastern Spain and Southern France Mediterranean forests	43	3	43	3	0.0697674	0.09375	-3.17733
Northern Acacia-Commiphora bushlands and thickets	251	12	251	17	0.0677291	0.148148	-4.38725
Northern Anatolian conifer and deciduous forests	56	5	56	7	0.125	0.113636	2.43042
Northern Andean páramo	377	46	377	57	0.151194	0.161404	-2.32336
Northern Annamites rain forests	203	36	203	48	0.236453	0.244898	-2.13355
Northern California coastal forests	27	1	27	1	0.037037	0.0384615	-0.353822
Northern Canadian Shield taiga	1	0	1	0	0	0	0
Northern Congolian forest-savanna mosaic	325	12	325	29	0.0892308	0.157895	-4.22922
Northern Cordillera forests	1	0	1	0	0	0	0
Northern dry deciduous forests	90	10	90	13	0.144444	0.212766	-4.22422
Northern Indochina subtropical forests	342	36	342	53	0.154971	0.162162	-1.97289
Northern Khorat Plateau moist deciduous forests	127	14	127	16	0.125984	0.155556	-3.3868
Northern Mesoamerican Pacific mangroves	223	6	223	11	0.0493274	0.0319149	2.85719
Northern mixed grasslands	30	0	30	1	0.0333333	0	3.50656
Northern New Guinea lowland rain and freshwater swamp forests	143	1	143	2	0.013986	0.00917431	1.57105
Northern New Guinea montane rain forests	112	1	112	2	0.0178571	0.0119048	1.78379
Northern Pacific coastal forests	1	0	1	0	0	0	0
Northern short grasslands	33	0	33	1	0.030303	0	3.41125
Northern tall grasslands	9	0	9	0	0	0	0
Northern Thailand-Laos moist deciduous forests	151	16	151	18	0.119205	0.145455	-3.26764
Northern transitional alpine forests	1	0	1	0	0	0	0
Northern Triangle subtropical forests	149	14	149	16	0.107383	0.159091	-3.94562
Northern Triangle temperate forests	127	8	127	8	0.0629921	0.112676	-3.90568
Northern Vietnam lowland rain forests	191	29	191	34	0.17801	0.210145	-3.46993
Northern Zanzibar-Inhambane coastal forest mosaic	265	21	265	35	0.132075	0.241379	-4.69413
Northland temperate kauri forests	26	10	26	16	0.615385	0.555556	4.09149
Northwest Iberian montane forests	37	5	37	5	0.135135	0.178571	-3.7713
Northwest Russian-Novaya Zemlya tundra	2	0	2	0	0	0	0
Northwestern Andean montane forests	366	49	366	71	0.193989	0.187023	1.94107
Northwestern Congolian lowland forests	246	5	246	19	0.0772358	0.108696	-3.44871
Northwestern Hawaii scrub	1	0	1	0	0	0	0
Northwestern Himalayan alpine shrub and meadows	80	4	80	6	0.075	0.166667	-4.51816
Northwestern thorn scrub forests	178	14	178	22	0.123596	0.215385	-4.51949
Nujiang Langcang Gorge alpine conifer and mixed forests	144	5	144	6	0.0416667	0.0595238	-2.8824
Nullarbor Plains xeric shrublands	141	1	141	1	0.0070922	0.00714286	2.98265
Oaxacan montane forests	224	14	224	22	0.0982143	0.079096	2.95064
Ogasawara subtropical moist forests	6	0	6	0	0	0	0
Okanagan dry forests	13	0	13	0	0	0	0
Okhotsk-Manchurian taiga	10	0	10	1	0.1	0	4.60517
Ordos Plateau steppe	41	2	41	3	0.0731707	0.0909091	-2.87573
Orinoco Delta swamp forests	139	4	139	7	0.0503597	0.0377358	2.53559
Orinoco wetlands	117	3	117	6	0.0512821	0.0333333	2.88752
Orissa semi-evergreen forests	91	13	91	14	0.153846	0.26	-4.66489
Ozark Mountain forests	69	2	69	2	0.0289855	0.03125	-0.817351
Pacific Coastal Mountain icefields and tundra	2	0	2	0	0	0	0
Palau tropical moist forests	25	0	25	1	0.04	0	3.68888
Palawan rain forests	80	6	80	9	0.1125	0.12	-2.0149
Palouse grasslands	18	0	18	0	0	0	0
Pamir alpine desert and tundra	62	3	62	3	0.0483871	0.0967742	-3.87923
Panamanian dry forests	158	2	158	5	0.0316456	0.017094	2.6777
Pannonian mixed forests	34	1	34	0	0	0.0384615	-3.64966
Pantanal	227	3	227	4	0.0176211	0.0182927	0.398185
Pantanos de Centla	114	4	114	5	0.0438596	0.0421053	0.562119
Pantepui	250	4	250	6	0.024	0.0197044	1.45758
Paraguana xeric scrub	101	1	101	4	0.039604	0.0128205	3.28778
Paraná flooded savanna	125	2	125	5	0.04	0.019802	3.00558
Paropamisus xeric woodlands	78	3	78	2	0.025641	0.0731707	-3.86135
Patía Valley dry forests	93	1	93	2	0.0215054	0.0138889	2.03032
Patagonian steppe	150	5	150	8	0.0533333	0.0384615	2.69947
Peninsular Malaysian montane rain forests	271	32	271	40	0.147601	0.15534	-2.04619
Peninsular Malaysian peat swamp forests	179	18	179	21	0.117318	0.132353	-2.71035
Peninsular Malaysian rain forests	329	48	329	59	0.179331	0.192	-2.53913
Pernambuco coastal forests	128	0	128	6	0.046875	0	3.84748
Pernambuco interior forests	139	0	139	4	0.028777	0	3.35958
Persian Gulf desert and semi-desert	60	2	60	2	0.0333333	0.0555556	-3.10109
Peruvian Yungas	333	13	333	17	0.0510511	0.0546218	-1.27279
Petén-Veracruz moist forests	315	28	315	44	0.139683	0.115702	3.17722
Pilbara shrublands	198	3	198	7	0.0353535	0.0167598	2.92283
Pindus Mountains mixed forests	44	3	44	2	0.0454545	0.0833333	-3.63439
Piney Woods forests	80	3	80	3	0.0375	0.0416667	-1.42712
Po Basin mixed forests	28	0	28	0	0	0	0
Pontic steppe	67	4	67	4	0.0597015	0.08	-3.01055
Puerto Rican dry forests	49	12	49	16	0.326531	0.342857	-2.79279
Puerto Rican moist forests	36	4	36	5	0.138889	0.148148	-2.22562
Puget lowland forests	12	1	12	1	0.0833333	0.0833333	0
Purus-Madeira moist forests	222	4	222	4	0.018018	0.0235294	-1.70682
Purus varzeá	255	6	255	7	0.027451	0.03	-0.935709
Pyrenees conifer and mixed forests	33	4	33	4	0.121212	0.148148	-3.29346
Qaidam Basin semi-desert	16	0	16	0	0	0	0
Qilian Mountains conifer forests	31	0	31	0	0	0	0
Qilian Mountains subalpine meadows	17	0	17	0	0	0	0
Qin Ling Mountains deciduous forests	67	4	67	6	0.0895522	0.0869565	0.953863
Qionglai-Minshan conifer forests	93	4	93	4	0.0430108	0.0615385	-2.91927
Queensland tropical rain forests	215	5	215	8	0.0372093	0.0257732	2.43678
Rakiura Island temperate forests	7	3	7	2	0.285714	0.75	-6.1405
Rann of Kutch seasonal salt marsh	83	7	83	9	0.108434	0.25	-4.95277
Rapa Nui subtropical broadleaf forests	3	0	3	0	0	0	0
Red River freshwater swamp forests	155	20	155	21	0.135484	0.176991	-3.72587
Red Sea coastal desert	66	2	66	1	0.0151515	0.0909091	-4.32754
Red Sea Nubo-Sindian tropical desert and semi-desert	158	6	158	8	0.0506329	0.0689655	-2.90868
Registan-North Pakistan sandy desert	100	3	100	3	0.03	0.0638298	-3.52134
Richmond temperate forests	16	10	16	12	0.75	0.769231	-2.95651
Rio Negro campinarana	220	5	220	7	0.0318182	0.0285714	1.17766
Rock and Ice	192	7	192	9	0.046875	0.0813953	-3.54155
Rodope montane mixed forests	37	2	37	1	0.027027	0.0769231	-3.90994
Rwenzori-Virunga montane moorlands	164	1	164	3	0.0182927	0.0263158	-2.08233
Sahara desert	121	6	121	3	0.0247934	0.105263	-4.38788
Saharan flooded grasslands	120	3	120	7	0.0583333	0.0967742	-3.64912
Saharan halophytics	97	6	97	5	0.0515464	0.109091	-4.05256
Sahelian Acacia savanna	246	5	246	12	0.0487805	0.0609756	-2.50104
Sakhalin Island taiga	2	0	2	0	0	0	0
Samoan tropical moist forests	13	4	13	3	0.230769	0.444444	-5.36446
San Lucan xeric scrub	63	0	63	1	0.015873	0	2.76462
Santa Marta montane forests	102	1	102	5	0.0490196	0.0126582	3.59351
Santa Marta páramo	90	1	90	3	0.0333333	0.0135135	2.98668
Sao Tome, Principe and Annobon moist lowland forests	24	2	24	12	0.5	0.666667	-5.116
Sarmatic mixed forests	9	0	9	0	0	0	0
Sayan Alpine meadows and tundra	9	0	9	0	0	0	0
Sayan Intermontane steppe	9	0	9	0	0	0	0
Sayan montane conifer forests	10	0	10	0	0	0	0
Scandinavian and Russian taiga	7	0	7	0	0	0	0
Scandinavian coastal conifer forests	5	0	5	0	0	0	0
Scandinavian Montane Birch forest and grasslands	5	0	5	0	0	0	0
Sechura desert	116	11	116	14	0.12069	0.117021	1.29975
Selenge-Orkhon forest steppe	14	0	14	0	0	0	0
Seram rain forests	57	2	57	5	0.0877193	0.0909091	-1.15996
Serengeti volcanic grasslands	123	2	123	6	0.0487805	0.0512821	-0.916916
Serra do Mar coastal forests	231	9	231	17	0.0735931	0.0545455	2.94694
Sichuan Basin evergreen broadleaf forests	73	4	73	4	0.0547945	0.0740741	-2.95905
Sierra de la Laguna dry forests	56	0	56	1	0.0178571	0	2.8824
Sierra de la Laguna pine-oak forests	47	0	47	1	0.0212766	0	3.05761
Sierra de los Tuxtlas	126	7	126	11	0.0873016	0.0693069	2.89007
Sierra Juarez and San Pedro Martir pine-oak forests	67	1	67	1	0.0149254	0.0163934	-0.383948
Sierra Madre de Chiapas moist forests	168	5	168	8	0.047619	0.0367647	2.38457
Sierra Madre de Oaxaca pine-oak forests	264	20	264	33	0.125	0.10101	3.17763
Sierra Madre del Sur pine-oak forests	279	19	279	29	0.103943	0.0974359	1.87284
Sierra Madre Occidental pine-oak forests	263	9	263	19	0.0722433	0.0434783	3.35916
Sierra Madre Oriental pine-oak forests	264	29	264	37	0.140152	0.131818	2.12026
Sierra Nevada forests	56	3	56	4	0.0714286	0.0588235	2.5341
Simpson desert	218	2	218	2	0.00917431	0.00943396	1.34842
Sinaloan dry forests	195	8	195	18	0.0923077	0.0516129	3.7061
Sinú Valley dry forests	127	2	127	7	0.0551181	0.0208333	3.5347
Snake-Columbia shrub steppe	35	1	35	1	0.0285714	0.030303	-0.549047
Society Islands tropical moist forests	9	0	9	0	0	0	0
Socotra Island xeric shrublands	31	1	31	1	0.0322581	0.0416667	-2.24162
Solimões-Japurá moist forests	208	3	208	3	0.0144231	0.0184049	-1.38174
Solomon Islands rain forests	76	1	76	4	0.0526316	0.0212766	3.44537
Somali Acacia-Commiphora bushlands and thickets	280	3	280	13	0.0464286	0.0545455	-2.09395
Somali montane xeric woodlands	103	0	103	5	0.0485437	0	3.88246
Sonoran-Sinaloan transition subtropical dry forest	133	5	133	10	0.075188	0.0458716	3.37815
Sonoran desert	181	11	181	12	0.0662983	0.0700637	-1.32584
South American Pacific mangroves	247	9	247	14	0.0566802	0.0508475	1.76348
South Appenine mixed montane forests	20	0	20	0	0	0	0
South Central Rockies forests	30	0	30	0	0	0	0
South China-Vietnam subtropical evergreen forests	325	40	325	57	0.175385	0.173913	0.386331
South China Sea Islands	9	0	9	0	0	0	0
South Deccan Plateau dry deciduous forests	168	12	168	23	0.136905	0.133333	1.27297
South Florida rocklands	54	5	54	5	0.0925926	0.1	-2.00248
South Iran Nubo-Sindian desert and semi-desert	166	4	166	10	0.060241	0.0540541	1.82244
South Island montane grasslands	27	20	27	22	0.814815	0.909091	-4.54623
South Island temperate forests	7	5	7	4	0.571429	1	-6.06046
South Malawi montane forest-grassland mosaic	110	3	110	10	0.0909091	0.111111	-3.00578
South Saharan steppe and woodlands	95	3	95	4	0.0421053	0.0731707	-3.4361
South Sakhalin-Kurile mixed forests	7	0	7	0	0	0	0
South Siberian forest steppe	6	0	6	0	0	0	0
South Taiwan monsoon rain forests	79	6	79	8	0.101266	0.113208	-2.48004
South Western Ghats moist deciduous forests	180	20	180	31	0.172222	0.194175	-3.08888
South Western Ghats montane rain forests	185	19	185	34	0.183784	0.188119	-1.46673
Southeast Australia temperate forests	137	8	137	11	0.080292	0.0620155	2.90561
Southeast Australia temperate savanna	180	2	180	2	0.0111111	0.0116279	0.660107
Southeast Tibet shrublands and meadows	125	3	125	4	0.032	0.0394737	-2.01139
Southeastern conifer forests	104	14	104	17	0.163462	0.142857	3.0255
Southeastern Iberian shrubs and woodlands	20	1	20	2	0.1	0.0666667	3.50656
Southeastern Indochina dry evergreen forests	258	33	258	46	0.178295	0.177419	-0.133281
Southeastern mixed forests	94	14	94	15	0.159574	0.153846	1.74542
Southeastern Papuan rain forests	155	5	155	6	0.0387097	0.0423729	-1.29834
Southern Acacia-Commiphora bushlands and thickets	253	14	253	22	0.0869565	0.168675	-4.40328
Southern Africa bushveld	220	1	220	6	0.0272727	0.011236	2.77488
Southern Africa mangroves	126	2	126	5	0.0396825	0.0338983	1.75514
Southern Anatolian montane conifer and deciduous forests	97	10	97	12	0.123711	0.142857	-2.95208
Southern Andean steppe	138	11	138	18	0.130435	0.0894309	3.71367
Southern Andean Yungas	187	4	187	5	0.026738	0.0258065	-0.0709416
Southern Annamites montane rain forests	222	36	222	44	0.198198	0.226415	-3.33992
Southern Atlantic mangroves	261	5	261	11	0.0421456	0.0271739	2.70616
Southern Cone Mesopotamian savanna	109	2	109	3	0.0275229	0.021978	1.71288
Southern Congolian forest-savanna mosaic	236	3	236	10	0.0423729	0.0681818	-3.25072
Southern Great Lakes forests	53	4	53	5	0.0943396	0.0769231	2.85742
Southern Hudson Bay taiga	1	0	1	0	0	0	0
Southern Korea evergreen forests	16	1	16	2	0.125	0.142857	-2.8824
Southern Mesoamerican Pacific mangroves	233	4	233	6	0.0257511	0.0213904	1.47263
Southern Miombo woodlands	209	4	209	10	0.0478469	0.0727273	-3.21408
Southern New Guinea freshwater swamp forests	158	4	158	4	0.0253165	0.0327869	-2.01095
Southern New Guinea lowland rain forests	146	4	146	4	0.0273973	0.0347826	-1.9995
Southern Pacific dry forests	284	16	284	29	0.102113	0.0758294	3.26893
Southern Rift montane forest-grassland mosaic	146	3	146	9	0.0616438	0.075	-2.59198
Southern Vietnam lowland dry forests	212	32	212	42	0.198113	0.219178	-3.04761
Southern Zanzibar-Inhambane coastal forest mosaic	191	7	191	16	0.0837696	0.12069	-3.60875
Southwest Amazon moist forests	332	5	332	9	0.0271084	0.0206612	1.86366
Southwest Australia savanna	187	3	187	5	0.026738	0.0169492	2.28124
Southwest Australia woodlands	106	5	106	5	0.0471698	0.0485437	-0.317637
Southwest Borneo freshwater swamp forests	166	12	166	14	0.0843373	0.0902256	-1.77295
Southwest Iberian Mediterranean sclerophyllous and mixed forests	32	2	32	2	0.0625	0.0869565	-3.1969
Southwestern Arabian foothills savanna	118	4	118	7	0.059322	0.0701754	-2.38448
Southwestern Arabian montane woodlands	88	2	88	2	0.0227273	0.0465116	-3.16903
Sri Lanka dry-zone dry evergreen forests	161	8	161	40	0.248447	0.2	3.88047
Sri Lanka lowland rain forests	167	9	167	41	0.245509	0.236842	2.15951
Sri Lanka montane rain forests	154	7	154	34	0.220779	0.189189	3.45284
Succulent Karoo	202	4	202	7	0.0346535	0.0350877	0.834126
Suiphun-Khanka meadows and forest meadows	16	0	16	1	0.0625	0	4.13517
Sulaiman Range alpine meadows	91	4	91	4	0.043956	0.121212	-4.34713
Sulawesi lowland rain forests	136	5	136	31	0.227941	0.116279	4.71548
Sulawesi montane rain forests	101	6	101	23	0.227723	0.1875	3.69443
Sulu Archipelago rain forests	65	9	65	13	0.2	0.191489	2.14132
Sumatran freshwater swamp forests	174	15	174	17	0.0977011	0.12	-3.10454
Sumatran lowland rain forests	238	16	238	31	0.130252	0.112676	2.86654
Sumatran montane rain forests	212	13	212	28	0.132075	0.102362	3.39159
Sumatran peat swamp forests	161	14	161	16	0.0993789	0.115702	-2.79261
Sumatran tropical pine forests	158	8	158	13	0.0822785	0.0727273	2.25667
Sumba deciduous forests	36	0	36	1	0.0277778	0	3.32424
Sunda Shelf mangroves	247	17	247	21	0.0850202	0.0949721	-2.29776
Sundaland heath forests	204	13	204	16	0.0784314	0.0833333	-1.58964
Sundarbans freshwater swamp forests	99	17	99	21	0.212121	0.293103	-4.39423
Sundarbans mangroves	100	19	100	23	0.23	0.327586	-4.58074
Swan Coastal Plain Scrub and Woodlands	113	6	113	6	0.0530973	0.0545455	-0.370259
Taiheiyo evergreen forests	23	1	23	3	0.130435	0.0526316	4.35418
Taiheiyo montane deciduous forests	19	1	19	3	0.157895	0.0625	4.55802
Taimyr-Central Siberian tundra	1	0	1	0	0	0	0
Taiwan subtropical evergreen forests	97	8	97	16	0.164948	0.133333	3.45364
Taklimakan desert	44	0	44	0	0	0	0
Talamancan montane forests	275	6	275	12	0.0436364	0.03125	2.5166
Tamaulipan matorral	130	4	130	8	0.0615385	0.036036	3.23877
Tamaulipan mezquital	149	6	149	7	0.0469799	0.0461538	-0.191137
Tapajós-Xingu moist forests	246	4	246	5	0.0203252	0.0218579	-0.427044
Tarim Basin deciduous forests and steppe	20	0	20	0	0	0	0
Tasmanian Central Highland forests	19	3	19	3	0.157895	0.166667	-2.17156
Tasmanian temperate forests	18	1	18	1	0.0555556	0.0588235	-1.18417
Tasmanian temperate rain forests	22	4	22	4	0.181818	0.190476	-2.15848
Tehuacán Valley matorral	151	9	151	13	0.0860927	0.0687023	2.85592
Tenasserim-South Thailand semi-evergreen rain forests	302	29	302	34	0.112583	0.125	-2.51908
Terai-Duar savanna and grasslands	161	15	161	20	0.124224	0.223881	-4.60173
Texas blackland prairies	103	3	103	4	0.038835	0.0315789	1.98183
Thar desert	96	8	96	12	0.125	0.275862	-5.01637
Tian Shan foothill arid steppe	45	2	45	2	0.0444444	0.0714286	-3.29525
Tian Shan montane conifer forests	50	1	50	1	0.02	0.030303	-2.33244
Tian Shan montane steppe and meadows	62	2	62	2	0.0322581	0.0526316	-3.01424
Tibesti-Jebel Uweinat montane xeric woodlands	37	0	37	0	0	0	0
Tibetan Plateau alpine shrublands and meadows	31	0	31	2	0.0645161	0	4.16692
Tigris-Euphrates alluvial salt marsh	80	2	80	2	0.025	0.0454545	-3.01821
Timor and Wetar deciduous forests	49	2	49	3	0.0612245	0.117647	-4.03287
Tirari-Sturt stony desert	208	2	208	2	0.00961538	0.00990099	1.25314
Tocantins/Pindare moist forests	198	3	198	4	0.020202	0.0204082	1.57918
Tongan tropical moist forests	16	4	16	5	0.3125	0.444444	-4.88238
Tonle Sap-Mekong peat swamp forests	130	22	130	25	0.192308	0.244444	-3.95387
Tonle Sap freshwater swamp forests	121	21	121	23	0.190083	0.247059	-4.04263
Trans-Baikal Bald Mountain tundra	9	0	9	0	0	0	0
Trans-Baikal conifer forests	9	0	9	0	0	0	0
Trans-Mexican Volcanic Belt pine-oak forests	314	18	314	31	0.0987261	0.072	3.28564
Trans Fly savanna and grasslands	98	4	98	4	0.0408163	0.0512821	-2.34811
Trinidad and Tobago moist forests	93	3	93	4	0.0430108	0.0447761	-0.568358
Trobriand Islands rain forests	63	1	63	4	0.0634921	0.0238095	3.68091
Tuamotu tropical moist forests	8	0	8	0	0	0	0
Tubuai tropical moist forests	7	0	7	0	0	0	0
Tumbes-Piura dry forests	120	13	120	16	0.133333	0.134021	0.375006
Tyrrhenian-Adriatic Sclerophyllous and mixed forests	51	3	51	2	0.0392157	0.0731707	-3.52504
Uatuma-Trombetas moist forests	247	4	247	6	0.0242915	0.021164	1.14023
Ucayali moist forests	223	5	223	5	0.0224215	0.0290698	-1.89435
Upper Gangetic Plains moist deciduous forests	121	15	121	17	0.140496	0.306122	-5.10974
Upper Midwest forest-savanna transition	41	3	41	4	0.097561	0.075	3.11622
Ural montane forests and tundra	11	0	11	0	0	0	0
Uruguayan savanna	138	5	138	10	0.0724638	0.046729	3.24784
Ussuri broadleaf and mixed forests	14	0	14	1	0.0714286	0	4.2687
Valdivian temperate forests	98	16	98	23	0.234694	0.197531	3.61531
Vanuatu rain forests	29	2	29	4	0.137931	0.125	2.55963
Venezuelan Andes montane forests	144	7	144	13	0.0902778	0.0648148	3.23722
Veracruz dry forests	131	5	131	7	0.0534351	0.0438596	2.2592
Veracruz moist forests	228	19	228	33	0.144737	0.101604	3.76428
Veracruz montane forests	138	10	138	18	0.130435	0.0862069	3.78936
Victoria Basin forest-savanna mosaic	244	5	244	13	0.0532787	0.0833333	-3.40302
Victoria Plains tropical savanna	225	5	225	8	0.0355556	0.0248756	2.36837
Vogelkop-Aru lowland rain forests	139	4	139	13	0.0935252	0.0487805	3.80097
Vogelkop montane rain forests	85	0	85	1	0.0117647	0	2.4651
Wasatch and Uinta montane forests	41	1	41	1	0.0243902	0.0263158	-0.655209
West Saharan montane xeric woodlands	75	2	75	1	0.0133333	0.0666667	-3.97656
West Siberian taiga	10	0	10	0	0	0	0
West Sudanian savanna	235	8	235	21	0.0893617	0.0879121	0.371297
Western Australian Mulga shrublands	224	2	224	4	0.0178571	0.00938967	2.13623
Western Congolian forest-savanna mosaic	239	4	239	12	0.0502092	0.133333	-4.42034
Western Congolian swamp forests	187	4	187	9	0.0481283	0.133333	-4.44506
Western Ecuador moist forests	184	15	184	23	0.125	0.111111	2.63109
Western European broadleaf forests	29	1	29	1	0.0344828	0.0434783	-2.19672
Western Great Lakes forests	32	3	32	4	0.125	0.0967742	3.34024
Western Guinean lowland forests	148	6	148	13	0.0878378	0.111111	-3.14731
Western Gulf coastal grasslands	134	8	134	7	0.0522388	0.0672269	-2.70726
Western Himalayan alpine shrub and Meadows	80	5	80	5	0.0625	0.178571	-4.75421
Western Himalayan broadleaf forests	123	9	123	12	0.097561	0.225	-4.84764
Western Himalayan subalpine conifer forests	133	10	133	14	0.105263	0.227273	-4.8041
Western Java montane rain forests	124	8	124	13	0.104839	0.0909091	2.63402
Western Java rain forests	131	8	131	12	0.0916031	0.0869565	1.53612
Western Polynesian tropical moist forests	11	1	11	1	0.0909091	0.166667	-4.32754
Western short grasslands	110	2	110	3	0.0272727	0.0206186	1.89524
Western Siberian hemiboreal forests	10	0	10	0	0	0	0
Western Zambezian grasslands	111	0	111	4	0.036036	0	3.58452
Westland temperate forests	9	5	9	6	0.666667	0.833333	-5.116
Willamette Valley forests	16	1	16	1	0.0625	0.0625	0
Windward Islands moist forests	46	11	46	19	0.413043	0.323529	4.4944
Wyoming Basin shrub steppe	23	0	23	0	0	0	0
Xingu-Tocantins-Araguaia moist forests	239	3	239	4	0.0167364	0.0168539	2.14105
Yamal-Gydan tundra	1	0	1	0	0	0	0
Yap tropical dry forests	16	1	16	0	0	0.111111	-4.71053
Yapen rain forests	43	0	43	0	0	0	0
Yarlung Tsangpo arid steppe	49	0	49	1	0.0204082	0	3.01593
Yellow Sea saline meadow	29	4	29	4	0.137931	0.2	-4.12825
Yucatán dry forests	98	3	98	6	0.0612245	0.037037	3.18583
Yucatán moist forests	116	3	116	6	0.0517241	0.0315789	3.00297
Yunnan Plateau subtropical evergreen forests	195	21	195	21	0.107692	0.148936	-3.7195
Zagros Mountains forest steppe	177	6	177	13	0.0734463	0.0652174	2.10766
Zambezian and Mopane woodlands	299	6	299	13	0.0434783	0.0521739	-2.16282
Zambezian Baikiaea woodlands	186	0	186	6	0.0322581	0	3.47377
Zambezian coastal flooded savanna	103	1	103	5	0.0485437	0.05	-0.375906
Zambezian Cryptosepalum dry forests	104	0	104	4	0.0384615	0	3.64966
Zambezian flooded grasslands	282	11	282	21	0.0744681	0.169231	-4.55138
Zambezian halophytics	131	0	131	5	0.0381679	0	3.642

## Sheet: Figure 3 - Realms
Realm	Number total before	Number threatened before	Number total after	Number threatened after	Proportion before	Proportion after	Difference
Afrotropical	617	90	1593	217	0.145867	0.136221	-0.00964613
Australasian	1210	157	1656	283	0.129752	0.170894	0.0411417
Indomalayan	1027	238	2049	547	0.231743	0.266959	0.0352166
Madagascan	308	128	389	188	0.415584	0.48329	0.0677061
Nearctic	494	74	611	96	0.149798	0.157119	0.00732191
Neotropical	1990	457	3228	819	0.229648	0.253717	0.0240692
Oceanian	39	21	53	25	0.538462	0.471698	-0.0667634
Palearctic	640	114	1064	151	0.178125	0.141917	-0.0362077

## Sheet: Figure 4A
Threat Category	Scenario	Number of species	Proportion
CR	Pessimist	745	0.114264
CR	Observed	303	0.0464724
CR	Optimist	34	0.00521472
EN	Pessimist	1301	0.19954
EN	Observed	554	0.0849693
EN	Optimist	60	0.00920245
VU	Pessimist	229	0.0351227
VU	Observed	518	0.0794479
VU	Optimist	133	0.0203988
NT	Pessimist	803	0.12316
NT	Observed	443	0.0679448
NT	Optimist	72	0.0110429
LC	Pessimist	3442	0.527914
LC	Observed	4702	0.721166
LC	Optimist	6221	0.954141

## Sheet: Figure 4B
Realm	Scenario	Number of threatened species	Total number of species	Proportion
Afrotropical	Pessimist	152	617	0.246353
Afrotropical	Observed	90	617	0.145867
Afrotropical	Optimist	33	617	0.0534846
Australasian	Pessimist	225	1210	0.18595
Australasian	Observed	157	1210	0.129752
Australasian	Optimist	33	1210	0.0272727
Indomalayan	Pessimist	389	1027	0.378773
Indomalayan	Observed	238	1027	0.231743
Indomalayan	Optimist	65	1027	0.0632911
Madagascan	Pessimist	153	308	0.496753
Madagascan	Observed	128	308	0.415584
Madagascan	Optimist	40	308	0.12987
Nearctic	Pessimist	97	494	0.196356
Nearctic	Observed	74	494	0.149798
Nearctic	Optimist	41	494	0.082996
Neotropical	Pessimist	781	1990	0.392462
Neotropical	Observed	457	1990	0.229648
Neotropical	Optimist	77	1990	0.0386935
Oceanian	Pessimist	21	39	0.538462
Oceanian	Observed	21	39	0.538462
Oceanian	Optimist	14	39	0.358974
Palearctic	Pessimist	148	640	0.23125
Palearctic	Observed	114	640	0.178125
Palearctic	Optimist	38	640	0.059375

## Sheet: Figure S1
Feature class	Importance	Classification task	Range size class	Model
MEM	0.328	Binary	> 20.000 km2	Complete
PEM	0.223	Binary	> 20.000 km2	Complete
assessors	0.192	Binary	> 20.000 km2	Complete
reviewers	0.081	Binary	> 20.000 km2	Complete
latitude	0.066	Binary	> 20.000 km2	Complete
insularity	0.032	Binary	> 20.000 km2	Complete
topography	0.032	Binary	> 20.000 km2	Complete
range size	0.02	Binary	> 20.000 km2	Complete
biogeography	0.015	Binary	> 20.000 km2	Complete
climate	0.01	Binary	> 20.000 km2	Complete
MEM	0.296	CR vs EN+VU	> 20.000 km2	Complete
PEM	0.312	CR vs EN+VU	> 20.000 km2	Complete
assessors	0.145	CR vs EN+VU	> 20.000 km2	Complete
latitude	0.12	CR vs EN+VU	> 20.000 km2	Complete
biogeography	0.127	CR vs EN+VU	> 20.000 km2	Complete
MEM	0.063	EN vs VU	> 20.000 km2	Complete
PEM	0.538	EN vs VU	> 20.000 km2	Complete
assessors	0.237	EN vs VU	> 20.000 km2	Complete
reviewers	0.058	EN vs VU	> 20.000 km2	Complete
latitude	0.015	EN vs VU	> 20.000 km2	Complete
insularity	0.013	EN vs VU	> 20.000 km2	Complete
range size	0.005	EN vs VU	> 20.000 km2	Complete
biogeography	0.023	EN vs VU	> 20.000 km2	Complete
climate	0.048	EN vs VU	> 20.000 km2	Complete
MEM	0.174	NT vs LC	> 20.000 km2	Complete
PEM	0.258	NT vs LC	> 20.000 km2	Complete
assessors	0.212	NT vs LC	> 20.000 km2	Complete
reviewers	0.105	NT vs LC	> 20.000 km2	Complete
latitude	0.087	NT vs LC	> 20.000 km2	Complete
insularity	0.041	NT vs LC	> 20.000 km2	Complete
topography	0.018	NT vs LC	> 20.000 km2	Complete
range size	0.016	NT vs LC	> 20.000 km2	Complete
biogeography	0.065	NT vs LC	> 20.000 km2	Complete
climate	0.023	NT vs LC	> 20.000 km2	Complete
MEM	0.081	Binary	< 20.000 km2 & > 5000 km2	Complete
PEM	0.319	Binary	< 20.000 km2 & > 5000 km2	Complete
assessors	0.342	Binary	< 20.000 km2 & > 5000 km2	Complete
reviewers	0.082	Binary	< 20.000 km2 & > 5000 km2	Complete
latitude	0.054	Binary	< 20.000 km2 & > 5000 km2	Complete
insularity	0.007	Binary	< 20.000 km2 & > 5000 km2	Complete
topography	0.024	Binary	< 20.000 km2 & > 5000 km2	Complete
range size	0.009	Binary	< 20.000 km2 & > 5000 km2	Complete
biogeography	0.032	Binary	< 20.000 km2 & > 5000 km2	Complete
climate	0.016	Binary	< 20.000 km2 & > 5000 km2	Complete
encroachment	0.034	Binary	< 20.000 km2 & > 5000 km2	Complete
MEM	0.471	CR vs EN+VU	< 20.000 km2 & > 5000 km2	Complete
PEM	0.529	CR vs EN+VU	< 20.000 km2 & > 5000 km2	Complete
MEM	0.135	EN vs VU	< 20.000 km2 & > 5000 km2	Complete
PEM	0.545	EN vs VU	< 20.000 km2 & > 5000 km2	Complete
assessors	0.211	EN vs VU	< 20.000 km2 & > 5000 km2	Complete
reviewers	0.09	EN vs VU	< 20.000 km2 & > 5000 km2	Complete
climate	0.019	EN vs VU	< 20.000 km2 & > 5000 km2	Complete
MEM	0.098	NT vs LC	< 20.000 km2 & > 5000 km2	Complete
PEM	0.355	NT vs LC	< 20.000 km2 & > 5000 km2	Complete
assessors	0.289	NT vs LC	< 20.000 km2 & > 5000 km2	Complete
reviewers	0.096	NT vs LC	< 20.000 km2 & > 5000 km2	Complete
latitude	0.085	NT vs LC	< 20.000 km2 & > 5000 km2	Complete
insularity	0.001	NT vs LC	< 20.000 km2 & > 5000 km2	Complete
topography	0.001	NT vs LC	< 20.000 km2 & > 5000 km2	Complete
range size	0.013	NT vs LC	< 20.000 km2 & > 5000 km2	Complete
biogeography	0.031	NT vs LC	< 20.000 km2 & > 5000 km2	Complete
climate	0.029	NT vs LC	< 20.000 km2 & > 5000 km2	Complete
encroachment	0	NT vs LC	< 20.000 km2 & > 5000 km2	Complete
MEM	0.083	Binary	< 5000 km2 & > 100 km2	Complete
PEM	0.343	Binary	< 5000 km2 & > 100 km2	Complete
assessors	0.328	Binary	< 5000 km2 & > 100 km2	Complete
reviewers	0.08	Binary	< 5000 km2 & > 100 km2	Complete
latitude	0.072	Binary	< 5000 km2 & > 100 km2	Complete
insularity	0.021	Binary	< 5000 km2 & > 100 km2	Complete
topography	0.011	Binary	< 5000 km2 & > 100 km2	Complete
range size	0.029	Binary	< 5000 km2 & > 100 km2	Complete
biogeography	0.013	Binary	< 5000 km2 & > 100 km2	Complete
climate	0.015	Binary	< 5000 km2 & > 100 km2	Complete
encroachment	0.005	Binary	< 5000 km2 & > 100 km2	Complete
productivity	0.001	Binary	< 5000 km2 & > 100 km2	Complete
MEM	0.219	CR vs EN+VU	< 5000 km2 & > 100 km2	Complete
PEM	0.525	CR vs EN+VU	< 5000 km2 & > 100 km2	Complete
assessors	0.065	CR vs EN+VU	< 5000 km2 & > 100 km2	Complete
reviewers	0.039	CR vs EN+VU	< 5000 km2 & > 100 km2	Complete
latitude	0.042	CR vs EN+VU	< 5000 km2 & > 100 km2	Complete
insularity	0.072	CR vs EN+VU	< 5000 km2 & > 100 km2	Complete
climate	0.039	CR vs EN+VU	< 5000 km2 & > 100 km2	Complete
MEM	0.072	EN vs VU	< 5000 km2 & > 100 km2	Complete
PEM	0.557	EN vs VU	< 5000 km2 & > 100 km2	Complete
assessors	0.189	EN vs VU	< 5000 km2 & > 100 km2	Complete
reviewers	0.086	EN vs VU	< 5000 km2 & > 100 km2	Complete
latitude	0.032	EN vs VU	< 5000 km2 & > 100 km2	Complete
topography	0.04	EN vs VU	< 5000 km2 & > 100 km2	Complete
range size	0.007	EN vs VU	< 5000 km2 & > 100 km2	Complete
biogeography	0.016	EN vs VU	< 5000 km2 & > 100 km2	Complete
MEM	0.116	NT vs LC	< 5000 km2 & > 100 km2	Complete
PEM	0.498	NT vs LC	< 5000 km2 & > 100 km2	Complete
assessors	0.234	NT vs LC	< 5000 km2 & > 100 km2	Complete
reviewers	0.065	NT vs LC	< 5000 km2 & > 100 km2	Complete
latitude	0.043	NT vs LC	< 5000 km2 & > 100 km2	Complete
topography	0.011	NT vs LC	< 5000 km2 & > 100 km2	Complete
climate	0.01	NT vs LC	< 5000 km2 & > 100 km2	Complete
productivity	0.003	NT vs LC	< 5000 km2 & > 100 km2	Complete
body mass	0.02	NT vs LC	< 5000 km2 & > 100 km2	Complete
MEM	0.1	Binary	< 100 km2	Complete
PEM	0.356	Binary	< 100 km2	Complete
assessors	0.319	Binary	< 100 km2	Complete
reviewers	0.085	Binary	< 100 km2	Complete
latitude	0.089	Binary	< 100 km2	Complete
topography	0.005	Binary	< 100 km2	Complete
range size	0.014	Binary	< 100 km2	Complete
biogeography	0.009	Binary	< 100 km2	Complete
climate	0.021	Binary	< 100 km2	Complete
body mass	0.003	Binary	< 100 km2	Complete
MEM	0.118	CR vs EN+VU	< 100 km2	Complete
PEM	0.453	CR vs EN+VU	< 100 km2	Complete
assessors	0.19	CR vs EN+VU	< 100 km2	Complete
reviewers	0.079	CR vs EN+VU	< 100 km2	Complete
latitude	0.083	CR vs EN+VU	< 100 km2	Complete
insularity	0.003	CR vs EN+VU	< 100 km2	Complete
range size	0.022	CR vs EN+VU	< 100 km2	Complete
biogeography	0.003	CR vs EN+VU	< 100 km2	Complete
climate	0.013	CR vs EN+VU	< 100 km2	Complete
encroachment	0.008	CR vs EN+VU	< 100 km2	Complete
body mass	0.028	CR vs EN+VU	< 100 km2	Complete
MEM	0.127	EN vs VU	< 100 km2	Complete
PEM	0.561	EN vs VU	< 100 km2	Complete
assessors	0.198	EN vs VU	< 100 km2	Complete
reviewers	0.011	EN vs VU	< 100 km2	Complete
latitude	0.07	EN vs VU	< 100 km2	Complete
range size	0.017	EN vs VU	< 100 km2	Complete
climate	0.007	EN vs VU	< 100 km2	Complete
productivity	0.01	EN vs VU	< 100 km2	Complete
MEM	0.025	NT vs LC	< 100 km2	Complete
PEM	0.71	NT vs LC	< 100 km2	Complete
assessors	0.2	NT vs LC	< 100 km2	Complete
latitude	0.025	NT vs LC	< 100 km2	Complete
body mass	0.04	NT vs LC	< 100 km2	Complete
MEM	0.35	Binary	> 20.000 km2	No assessor/reviewer effects
PEM	0.344	Binary	> 20.000 km2	No assessor/reviewer effects
latitude	0.108	Binary	> 20.000 km2	No assessor/reviewer effects
insularity	0.089	Binary	> 20.000 km2	No assessor/reviewer effects
topography	0.035	Binary	> 20.000 km2	No assessor/reviewer effects
range size	0.029	Binary	> 20.000 km2	No assessor/reviewer effects
biogeography	0.028	Binary	> 20.000 km2	No assessor/reviewer effects
climate	0.014	Binary	> 20.000 km2	No assessor/reviewer effects
encroachment	0.003	Binary	> 20.000 km2	No assessor/reviewer effects
MEM	0.394	CR vs EN+VU	> 20.000 km2	No assessor/reviewer effects
PEM	0.3	CR vs EN+VU	> 20.000 km2	No assessor/reviewer effects
latitude	0.036	CR vs EN+VU	> 20.000 km2	No assessor/reviewer effects
insularity	0.214	CR vs EN+VU	> 20.000 km2	No assessor/reviewer effects
topography	0.049	CR vs EN+VU	> 20.000 km2	No assessor/reviewer effects
biogeography	0.006	CR vs EN+VU	> 20.000 km2	No assessor/reviewer effects
MEM	0.727	EN vs VU	> 20.000 km2	No assessor/reviewer effects
PEM	0.143	EN vs VU	> 20.000 km2	No assessor/reviewer effects
latitude	0.056	EN vs VU	> 20.000 km2	No assessor/reviewer effects
insularity	0.052	EN vs VU	> 20.000 km2	No assessor/reviewer effects
climate	0.018	EN vs VU	> 20.000 km2	No assessor/reviewer effects
productivity	0.005	EN vs VU	> 20.000 km2	No assessor/reviewer effects
MEM	0.395	NT vs LC	> 20.000 km2	No assessor/reviewer effects
PEM	0.282	NT vs LC	> 20.000 km2	No assessor/reviewer effects
latitude	0.086	NT vs LC	> 20.000 km2	No assessor/reviewer effects
insularity	0.102	NT vs LC	> 20.000 km2	No assessor/reviewer effects
topography	0.024	NT vs LC	> 20.000 km2	No assessor/reviewer effects
biogeography	0.077	NT vs LC	> 20.000 km2	No assessor/reviewer effects
climate	0.013	NT vs LC	> 20.000 km2	No assessor/reviewer effects
productivity	0.02	NT vs LC	> 20.000 km2	No assessor/reviewer effects
MEM	0.499	Binary	< 20.000 km2 & > 5000 km2	No assessor/reviewer effects
PEM	0.118	Binary	< 20.000 km2 & > 5000 km2	No assessor/reviewer effects
latitude	0.088	Binary	< 20.000 km2 & > 5000 km2	No assessor/reviewer effects
insularity	0.143	Binary	< 20.000 km2 & > 5000 km2	No assessor/reviewer effects
range size	0.049	Binary	< 20.000 km2 & > 5000 km2	No assessor/reviewer effects
biogeography	0.035	Binary	< 20.000 km2 & > 5000 km2	No assessor/reviewer effects
climate	0.035	Binary	< 20.000 km2 & > 5000 km2	No assessor/reviewer effects
encroachment	0.011	Binary	< 20.000 km2 & > 5000 km2	No assessor/reviewer effects
productivity	0.022	Binary	< 20.000 km2 & > 5000 km2	No assessor/reviewer effects
MEM	0.235	CR vs EN+VU	< 20.000 km2 & > 5000 km2	No assessor/reviewer effects
PEM	0.54	CR vs EN+VU	< 20.000 km2 & > 5000 km2	No assessor/reviewer effects
latitude	0.121	CR vs EN+VU	< 20.000 km2 & > 5000 km2	No assessor/reviewer effects
insularity	0.104	CR vs EN+VU	< 20.000 km2 & > 5000 km2	No assessor/reviewer effects
MEM	0.642	EN vs VU	< 20.000 km2 & > 5000 km2	No assessor/reviewer effects
PEM	0.118	EN vs VU	< 20.000 km2 & > 5000 km2	No assessor/reviewer effects
latitude	0.039	EN vs VU	< 20.000 km2 & > 5000 km2	No assessor/reviewer effects
insularity	0.117	EN vs VU	< 20.000 km2 & > 5000 km2	No assessor/reviewer effects
topography	0.041	EN vs VU	< 20.000 km2 & > 5000 km2	No assessor/reviewer effects
biogeography	0.043	EN vs VU	< 20.000 km2 & > 5000 km2	No assessor/reviewer effects
MEM	0.654	NT vs LC	< 20.000 km2 & > 5000 km2	No assessor/reviewer effects
PEM	0.1	NT vs LC	< 20.000 km2 & > 5000 km2	No assessor/reviewer effects
latitude	0.074	NT vs LC	< 20.000 km2 & > 5000 km2	No assessor/reviewer effects
insularity	0.094	NT vs LC	< 20.000 km2 & > 5000 km2	No assessor/reviewer effects
topography	0.02	NT vs LC	< 20.000 km2 & > 5000 km2	No assessor/reviewer effects
biogeography	0.022	NT vs LC	< 20.000 km2 & > 5000 km2	No assessor/reviewer effects
climate	0.037	NT vs LC	< 20.000 km2 & > 5000 km2	No assessor/reviewer effects
MEM	0.537	Binary	< 5000 km2 & > 100 km2	No assessor/reviewer effects
PEM	0.112	Binary	< 5000 km2 & > 100 km2	No assessor/reviewer effects
latitude	0.128	Binary	< 5000 km2 & > 100 km2	No assessor/reviewer effects
insularity	0.133	Binary	< 5000 km2 & > 100 km2	No assessor/reviewer effects
topography	0.023	Binary	< 5000 km2 & > 100 km2	No assessor/reviewer effects
range size	0.023	Binary	< 5000 km2 & > 100 km2	No assessor/reviewer effects
biogeography	0.029	Binary	< 5000 km2 & > 100 km2	No assessor/reviewer effects
climate	0.013	Binary	< 5000 km2 & > 100 km2	No assessor/reviewer effects
encroachment	0.002	Binary	< 5000 km2 & > 100 km2	No assessor/reviewer effects
MEM	0.441	CR vs EN+VU	< 5000 km2 & > 100 km2	No assessor/reviewer effects
PEM	0.233	CR vs EN+VU	< 5000 km2 & > 100 km2	No assessor/reviewer effects
latitude	0.067	CR vs EN+VU	< 5000 km2 & > 100 km2	No assessor/reviewer effects
insularity	0.222	CR vs EN+VU	< 5000 km2 & > 100 km2	No assessor/reviewer effects
topography	0.016	CR vs EN+VU	< 5000 km2 & > 100 km2	No assessor/reviewer effects
range size	0.002	CR vs EN+VU	< 5000 km2 & > 100 km2	No assessor/reviewer effects
climate	0.003	CR vs EN+VU	< 5000 km2 & > 100 km2	No assessor/reviewer effects
encroachment	0.011	CR vs EN+VU	< 5000 km2 & > 100 km2	No assessor/reviewer effects
body mass	0.004	CR vs EN+VU	< 5000 km2 & > 100 km2	No assessor/reviewer effects
MEM	0.627	EN vs VU	< 5000 km2 & > 100 km2	No assessor/reviewer effects
PEM	0.058	EN vs VU	< 5000 km2 & > 100 km2	No assessor/reviewer effects
latitude	0.153	EN vs VU	< 5000 km2 & > 100 km2	No assessor/reviewer effects
insularity	0.088	EN vs VU	< 5000 km2 & > 100 km2	No assessor/reviewer effects
range size	0.05	EN vs VU	< 5000 km2 & > 100 km2	No assessor/reviewer effects
biogeography	0.025	EN vs VU	< 5000 km2 & > 100 km2	No assessor/reviewer effects
MEM	0.589	NT vs LC	< 5000 km2 & > 100 km2	No assessor/reviewer effects
PEM	0.148	NT vs LC	< 5000 km2 & > 100 km2	No assessor/reviewer effects
latitude	0.079	NT vs LC	< 5000 km2 & > 100 km2	No assessor/reviewer effects
insularity	0.129	NT vs LC	< 5000 km2 & > 100 km2	No assessor/reviewer effects
topography	0.001	NT vs LC	< 5000 km2 & > 100 km2	No assessor/reviewer effects
range size	0.004	NT vs LC	< 5000 km2 & > 100 km2	No assessor/reviewer effects
biogeography	0.02	NT vs LC	< 5000 km2 & > 100 km2	No assessor/reviewer effects
climate	0.01	NT vs LC	< 5000 km2 & > 100 km2	No assessor/reviewer effects
encroachment	0.001	NT vs LC	< 5000 km2 & > 100 km2	No assessor/reviewer effects
productivity	0	NT vs LC	< 5000 km2 & > 100 km2	No assessor/reviewer effects
body mass	0.02	NT vs LC	< 5000 km2 & > 100 km2	No assessor/reviewer effects
MEM	0.54	Binary	< 100 km2	No assessor/reviewer effects
PEM	0.147	Binary	< 100 km2	No assessor/reviewer effects
latitude	0.122	Binary	< 100 km2	No assessor/reviewer effects
insularity	0.072	Binary	< 100 km2	No assessor/reviewer effects
topography	0.006	Binary	< 100 km2	No assessor/reviewer effects
range size	0.03	Binary	< 100 km2	No assessor/reviewer effects
biogeography	0.01	Binary	< 100 km2	No assessor/reviewer effects
climate	0.05	Binary	< 100 km2	No assessor/reviewer effects
encroachment	0.01	Binary	< 100 km2	No assessor/reviewer effects
productivity	0.005	Binary	< 100 km2	No assessor/reviewer effects
body mass	0.008	Binary	< 100 km2	No assessor/reviewer effects
MEM	0.621	CR vs EN+VU	< 100 km2	No assessor/reviewer effects
PEM	0.105	CR vs EN+VU	< 100 km2	No assessor/reviewer effects
latitude	0.049	CR vs EN+VU	< 100 km2	No assessor/reviewer effects
insularity	0.153	CR vs EN+VU	< 100 km2	No assessor/reviewer effects
range size	0.012	CR vs EN+VU	< 100 km2	No assessor/reviewer effects
biogeography	0.046	CR vs EN+VU	< 100 km2	No assessor/reviewer effects
climate	0.013	CR vs EN+VU	< 100 km2	No assessor/reviewer effects
productivity	0	CR vs EN+VU	< 100 km2	No assessor/reviewer effects
MEM	0.766	EN vs VU	< 100 km2	No assessor/reviewer effects
PEM	0.158	EN vs VU	< 100 km2	No assessor/reviewer effects
insularity	0.077	EN vs VU	< 100 km2	No assessor/reviewer effects
MEM	0.735	NT vs LC	< 100 km2	No assessor/reviewer effects
PEM	0.149	NT vs LC	< 100 km2	No assessor/reviewer effects
latitude	0.011	NT vs LC	< 100 km2	No assessor/reviewer effects
insularity	0.06	NT vs LC	< 100 km2	No assessor/reviewer effects
biogeography	0.006	NT vs LC	< 100 km2	No assessor/reviewer effects
climate	0.009	NT vs LC	< 100 km2	No assessor/reviewer effects
encroachment	0.013	NT vs LC	< 100 km2	No assessor/reviewer effects
body mass	0.017	NT vs LC	< 100 km2	No assessor/reviewer effects

## Sheet: Figure S2A
Realm	Increases	Remains	Decreases
Afrotropical	4	606	7
Australasian	2	1198	10
Indomalayan	9	1003	15
Madagascan	5	297	6
Nearctic	4	486	4
Neotropical	17	1956	17
Oceanian	1	34	4
Palearctic	3	629	8

## Sheet: Figure S2B
Realm	Increases	Remains	Decreases
Afrotropical	9	606	22
Australasian	6	1198	35
Indomalayan	17	1003	56
Madagascan	10	297	21
Nearctic	12	486	19
Neotropical	43	1956	78
Oceanian	1	34	6
Palearctic	15	629	38
